# Supplementary material for: Water, sanitation, hygiene practices, health and nutritional status among children before and during the COVID-19 pandemic: longitudinal evidence from remote areas of Dailekh and Achham districts in Nepal
Source: BMC Public Health. 2022 Nov 7;22:2035. doi: 10.1186/s12889-022-14346-8 (PMC9640870; doi:10.1186/s12889-022-14346-8)
Supplement: Supplementary file 1 — Supplementary Material 1 [file 12889_2022_14346_MOESM1_ESM.xlsx]

## Sheet: Sheet1
Supplementary material 1: study variables
Study components	Study variables	Conceptual elaboration of study variables	Details
Household information	Sex	What is the sex of the respondent?	1. Male, 2. Female
	Age of the respondent	What is the gender of the respondent?	1. 15-25, 2. 26-40, 3. >=40
	Total people	How many people TOTAL including live in your household?	1. One to five, 2. Six to ten, 3. Eleven to fifteen, 4. More than sixteen
	Household children (6-18 years)	How many children are 6 to 18 years in this household?
	Household children (below 5 years)	How many children are below age of 5?
	Children going to school	How many childre go to school?
	Read	Are you able to read or write?	1. Can neither read or write, 2. Can read only, 3. Can both read or write
	Education	What is the highest education level you have completed?	1. Informal, 2. Primary, 3. Secondary, 4. College and higher, 5. None/Don’t know
	Employment	What is the occupation of the head of the household?	1. Agriculture, 2. Service, 3. Small business, 4. Daily laborer, 5. Other independent work, 6. Retired with pension, 7. None, 8. Foreign employment
	Employment spouse	What is the occupation of the spouse of the household head?	1. Agriculture, 2. Service, 3. Small business, 4. Daily laborer, 5. Other independent work, 6. Retired with pension, 7. None, 8. Foreign employment
	Ethnicity	What is the ethnicity of this household?	1. Dalit, 2. Janjati, 3. Brahmin, 4. Other
	Project involved	Is anyone in this household involved in the water supply system in this community ?	1. Yes, 2. No
	Leadership	Does anyone in this household hold a leadership position in this community?	1. Yes, 2. No
	Concern	What would you say is the biggest concern for people living in this VILLAGE?	1. Health and healthcare services Sanitation (toilets and drainage), 2. Transportation and roads 3. Security and crime, 4. Electricity services, 5. Jobs and unemployment, 6. Education, 7. Support for agriculture, 8. Water supply services, 9. Don’t know, 10. Other major concern
	Expenditure	About how much does your household spend PER MONTH on regular expenses (regular expenses = food, transport, clothing, and school fees) ?	1. <=15000, 2. 16000-30000 3. 31000-45000 4. >=45000
	Own items	Does anyone from your household own/ have any of these items?	1. Electricity, 2.Radio, 3. TV, 4. Solar panel, 5. Mobile phone, 6. Bicycle, 7. Motorbike, 8. Car, 9. Fridge, 10. Watch, 11. None
	Electricity	Does the household have an electricity connection?	0. No, 1. Yes
	Fuel	What kind of fuel do you use mainly for cooking?	1. Wood, 2. Charcoal, 3. Kerosene, 4. Gas, 5. Electricity
	Ownership	Are you the owner of your house?	0. Rent, 1. Own house
	Rooms	How many rooms does your house have?	1. Less than or equal to five, 2. Six to ten, 3. Eleven to fifteen, 4. More than fifteen
	Landownership	How much land does your family own?	1. <=15 ropanies, 2. 16-30 ropanies, 3. 31-45 ropanies, 4. More than 46 ropanies
Wate handline and hygiene	Source of drinking water	Which water source do you currently use as main drinking water source?	1. Piped water in the house or yard, 2. Piped water in the village, 3. Rainwater harvesting, 4. Open source (dug well, pond, spring), 5. Protected source (well, spring), 6. Unmanaged piped system, 7. River, stream or canal, 8. Lake, 9. Bottled water
	Chlorination	System level chlorination?	1. Yes, 0.No
	Time per trip	How long does a trip (back and forth) to your main drinking water source take, including time required to queue and to fill the containers?	1. Less than five minutes, 2. Six to 30 minutes, 3. Thirtyone to sixty minutes, 4. More than 61 minutes
	Water source functioning	Is your main drinking water source functioning now?	1.Yes, functioning well, 2. Yes, functioning but not regularly, 3. No, not functioning
	Water source interruption	In the last 6 months, were there any times when water from main drinking water source was not available for more than one week?	0. No, 1. Yes
	Knowledge of water treatment method	Which methods for water treatment do you know?	1. Boiling, 2. Use of filter, 3. Chlorination, 4. Sodis, 5.Flocculation and sedimentation, 5. Other, 6. Do not know any
	Explanation of water treatment methods	Can you explain to me the procedures of the different methods (the ones the interviewee knows) for water treatment?	1. Good explanation of at least 4 methods, 2. Good explanation of 3 methods, 3. Good explanation of 2 methods, 4. Satisfactory explanation of 1 method, 5. Cannot explain well
	Treating drinking water	Do you use any method to treat your drinking water?	0. No 1. Yes
	Method used	Which methods for water treatment did you use for drinking water treatment in the last 2 weeks?	1. Boiling, 2. Use of filter, 3. Chlorination, 4. Sodis
	Water responsible	Who in your family is mainly responsible for water treatment?	1. Wife, 2. Husband, 3. Daughter, 4. Son, 5. Other
	Often list	How often did you treat your drinking water in the past 2 weeks?	1. Everyday, 2. Sometimes, 3. Only during rainy season, 4. Only for sick people, 5. Only for babies and children below 5 years, 6. Never, 7. Don’t know
	Cleaning transport container	Do you clean your water transport container?	0. No, 1. Yes
	Cleaning transport container frequency	How often do you clean the container used for transport of water?	1. Everyday, 2. Every second day, 3. At least once per week, 4. Less than once per week
	Method of cleaning transport container	How do you clean the container used for transport of water?	1. I use water or water and sand, 2. I use chlorine to disinfect it almost always, 3. I use chlorine to disinfect it sometime, 4. I wash it almost always with soap or ash, 5. I wash it sometimes with soap or ash
	Handwashing with soap or ash	When you washed your hands yesterday, how often did you use soap or ash?	1. 1-4 times, 2. 5-10 times, 3. 11-15 times, 4. >16 times
	Handwashing	During which times did you wash your hands yesterday?	1. After going to toilet, 2. Before eating, 3. After cleaning babys bottom, 4. When they look dirty, 5.Before cooking, 6.There are no special occasions, 7. Never
	Toilet	Where do members of your family usually go for defaecation?	1. Using bushes, 2. A shaed simple pit latrine, 3. A shared water sealed latrine, 4. Households own simple pit latrine, 5. Households own water sealed toilet
Information on WASH Promotion	Information received	Have you received any information on water treatment and hygiene from Helvetas?	0. No, 1. Yes
	Information changed	Did the information on WASH changed your behavior?	0. No, 1. Yes
	Info change which behavior	Which behaviour did you change after your received information on water treatment and hygiene?	1. I purchased a product for water treatment, 2. I am now regularly treating water, 3. I am now sometimes treating water, 4. I installed a handwashing station, 5. I do wash my hands more often, 6. I use soap to wash my hands, 7. I wash my hands at the critical times. 8. I regularly disinfect the water storage container with chlorine, 9. I regularly wash the water storage container with soap, 10. …
	Hygiene literacy class	Has any of your family member attended the Hygiene Literacy class conducted by FCHV ?	0. No, 1. Yes
	Visit	Had FCHV visited your Household?	0. No 1. Yes
	Visit-total	How many times has a FCHV visited your household in total?
	Heard COVID-19	Have you ever heard about COVID-19?	0. No, 1. Yes
	Symptoms COVID-19	What are the symptoms of COVID-19?	1. Fever 2. Dry cough 3. Tiredness 4. Sore throat 5. Aches and pains 6. Headache 7. Difficulty in breathing 8. Don’t know 9. Other
	Special information COVID-19	Have you received any special information on particular hygiene measures that should be taken to avoid COVID-19?	0. No 1. Yes
	Preventive measures taken	What are the measures taken after receiving information on COVID-19?	1. Social distancing 2. Wear face mask in public, 3. Wash hands more often, 4. Constructed handwashing station, 5. Regularly disinfect drinking water, 6. Disinfect hands properly
	COVID-19 route	What are the major routes of transmitting the virus?	1. By breathing aerosols from infected persons , 2. If virus comes in contact with mucus membranes after touching contaminated surfaces, 3. By drinking contaminated water, 4. Other route mentioned
	Knowledge about preventing COVID-19 spread	What measures prevents the spread of COVID-19?	1. Wearing face masks, 2. Keep social distance, 3. Regularly wash hands, 4. Disinfect contamined surfaces (or hands), 5. None, 6. Other protection mentioned
	Application-protective measures	Have you ever applied aboved mentioned protective measures?	1. Never, 2. Seldom, 3. Sometimes, 4. Often, 5. Always
	Contracted COVID-19	How many family members contracted COVID-19?	No. of family members
	Confirmed COVID-19	How many family members had a confirmed diagnosis of COVID-19?	No. of family members
	Measures taken	What are the measure taken for treating COVID-19 infected persons?	1. Stay at home and treat with herbal medicine, 2. Stay at home and treat with medication from pharmacy, 3. Go to the health center for a test, 4. Go to the hospital
	Treatment need	Number of family members needing treatment in the health center or hospital due to COVID-19?	No. of family members
	Death COVID-19	Family members dying due to COVID-19	No. of family members
	Protectecting family members	Measures taken to protect family members or the community after having had contact with an infected person	1. Stayed in quarantine, 2. Other measures mentioned
	Information COVID-19	Information source used for learning about COVID-19	1. Radio, 2. Community members, 3. Health staff, 4. Family members, 5. Television, 6. Internet, 7. Public posters, 8. Newspaper, 9. Other
	Most helpful information	Information source that provided the most helpful information	1. Radio, 2. Community members, 3. Health staff, 4. Family members, 5. Television, 6. Internet, 7. Public posters, 8. Newspaper, 9. Other
	Social distance-community	Community complied with social distancing measures	1. To a great extent, 2. To a moderate extent, 3. To some extent, 4. To a small extent, 5. Not at all
	Concern-COVID-19	Top concerns relating to COVID-19	1. Contracting COVID-19, 2. Loss of job, 3. Friends or family contracting COVID-19, 4. Mental health or wellbeing, 5. Loss of income, 6. Being unable to access healthcare services, 7. Long term economic decline, 8. Being unable to access social services, 9. No concern, 10. Lack of social interactions, 11. Lack of safety while staying at home, 12. Increase in cost/availabilty of goods, 13. Increas…
Child health	Sex of the child	What is the gender of child 1?	0. Male 1. Female
	Child illness	Has child 1 suffered from any of the following illnesses in the past 7 days?
		Fever	0. No 1. Yes
		Cough	0. No 1. Yes
		Respiratory difficulties	0. No 1. Yes
		Diarrhoea (passage of liquid stool more than 3 times per day)	0. No 1. Yes
		Blood in stool	0. No 1. Yes
		Mucus in stool	0. No 1. Yes
		Blood in urine	0. No 1. Yes
	Medical advice	Did you seek medical advice for the condition/illness?	0. No 1. Yes
	Medical advice_where	Where did you seek medical advice or treatment?	1. Hospital, 2. Health post, 3. Community health worker, 4. Pharmacy, 5. Self-treatment/traditional medicine, 6. Other
	Do not seek medical advice	Why did you not seek medical advice?	1. I do not have good access to a health facility, 2. I do not like services/personnel/structures at the health facility, 3. I do not have money to go to the health facility, 4. I prefer self-treatment or traditional medicine, 5. It was not necessary to go to the health facility, 6. I did not have permesssion to go to the health facility, 7. Other
	Intestinal parasites	Have you ever heard of 'intestinal parasites'?	0. No, 1. Yes
	Against intestinal parasites	What can be done against intestinal parasites?	1. Wash hands with soap, 2. Cut finger nails, 3. Wear pants/trousers, 4. Wash fruits and vegetables before consumption, 5. Wear shoe, 6. Drink clean water, 7. Take medication, 8. Other
Nutrition	Meals-children	Usually how many meals do your children eat per day?
	Food type	In the past week, can you think about whether your family consumed any of these foods?
	Beans	Beans, peas or lentils	1. Three times per day, 2. twice per day, 3. once per day, 4. every second day, 5. two times per week, 6. once per week, 7. less than once per week, 8. not at all
	Dairy	Dairy products (for example milk, yoghurt)	1. Three times per day, 2. twice per day, 3. once per day, 4. every second day, 5. two times per week, 6. once per week, 7. less than once per week, 8. not at all
	Meat or fish	Meat or fish	1. Three times per day, 2. twice per day, 3. once per day, 4. every second day, 5. two times per week, 6. once per week, 7. less than once per week, 8. not at all
	Leafy green vegetables	Leafy green vegetables (sauce included)	1. Three times per day, 2. twice per day, 3. once per day, 4. every second day, 5. two times per week, 6. once per week, 7. less than once per week, 8. not at all
	Fruits	Fruits	1. Three times per day, 2. twice per day, 3. once per day, 4. every second day, 5. two times per week, 6. once per week, 7. less than once per week, 8. not at all
	Harvest sufficiency	Harvest sufficient to meet households yearly food requirements	0. No, 1. Yes
	Extra food	For how many months do you have to buy extra food (not sufficient production from own agricultural activities)?	1. Do not produce own food, 2. Up to 3 months, 3. three to six monhs, 4. More than 6 months
Observation checklist	Latrine-hygiene	Hygiene condition of latrine	1. Low hygiene category, 2. Intermediate hygine category, 3. High hygiene category
	Handwashing facility	Hygiene condition of the handwashing facilities	1. Low hygiene category, 2. Intermediate hygine category, 3. High hygiene category
	Hygiene condition-kitchen	Hygiene condition of kitchen	1. Low hygiene category, 2. Intermediate hygine category, 3. High hygiene category
	Personal hygiene	Personal hygiene of participating child and their caregivers	1. Low hygiene category, 2. Intermediate hygine category, 3. High hygiene category
Anthropometric measurements	Height	Height of the children	Height in cm
	Weight	Weight in kilogram	Weight in kg
Clinical signs of nutritional deficiences	Bitot's spot	Bitot's spot (vitamin A deficit)	0. No, 1. Yes
	Loss of hair pigment	Loss of hair pigment (protein deficit)	0. No, 1. Yes
	Dry and infected cornea	Dry and infected cornea (vitamin A deficit)	0. No, 1. Yes
	Oedema	Oedema (vitamin B1 deficit)	0. No, 1. Yes
	Pale conjunctiva	Pale conjunctiva (iron deficiency)	0. No, 1. Yes
	Bowed legs	Bowed legs (Vitamin D deficiency)	0. No, 1. Yes
	Spongy bleeding gums	Spongy bleeding gums (vitamin C deficiency)	0. No, 1. Yes
	Dermatitis	Dermatitis (vitamin C deficiency)	0. No, 1. Yes
	Red and inflamed tongue	Red and inflamed tongue (niacin/vitamin B3 deficiency)	0. No, 1. Yes
	Subdermal hemorrhage, goiter	Subdermal hemorrhage, goiter (vitamin C deficit)	0. No, 1. Yes
Intestinal parasites	Roundworm	Ascaris lumbricoides	0. No, 1. Yes, if yes eggs per unit
	Whip worm	Trichuris trichiura	0. No, 1. Yes, if yes eggs per unit
	Human Pinworm	Enterobius vermicularis	0. No, 1. Yes, if yes eggs per unit
	Hookworm	Ancylostoma duodenale	0. No, 1. Yes, if yes eggs per unit
	Protozoa species	Giardia lamblia	0. No, 1. Yes, if yes eggs per unit
Escherichia coli	Escherichia coli	Escherichia coli (abbreviated as E. coli) are bacteria found in the environment, foods, and intestines of people and animals	Colony Forming Unit per 100 mL water sample
