# Supplementary material for: Water, sanitation, hygiene practices, health and nutritional status among children before and during the COVID-19 pandemic: longitudinal evidence from remote areas of Dailekh and Achham districts in Nepal
Source: BMC Public Health. 2022 Nov 7;22:2035. doi: 10.1186/s12889-022-14346-8 (PMC9640870; doi:10.1186/s12889-022-14346-8)
Supplement: Supplementary file 2 — Supplementary Material 2 [file 12889_2022_14346_MOESM2_ESM.xlsx]

## Sheet: survey
Supplementary Material 2: Questionnaire
		type	name	English	Nepali	label::English	label::Nepali	appearance	hint::English	hint::Nepali	constraint	constraint_message::English	constraint_message::Nepali	relevant	calculation	required
		start	start	start (date and time of the survey	सुरु	start (date and time of the survey	सुरु
		end	end	end (data and time?) of the survey	अन्त	end (data and time?) of the survey	अन्त
		today	today	Day of the survey	अन्तरबार्ता गरिएको दिन	Day of the survey	आज
		deviceid	deviceid	deviceid (IMEI international Mobile Quiipment Identity		deviceid (IMEI international Mobile Quiipment Identity
		begin group	introduction	introduction	परिचय	introduction	परिचय
1	:	note	introduction	All the information you provide is confidential and your name will not be disclosed anywhere. The results will be treated anonymously. Participation in this study is voluntary. You don’t have to take part if you don’t want to. You don’t have to answer any question you don’t want to, and you can stop the interview at any time. If you decide not to participate there will not be any negative consequ…	तपाईले दिएको सूचना सबै गोप्य हुनेछ र तपाईको नाम कहिकतै प्रकाशित हुनेछैन। सुच यस अध्धयनमा सहभागिता स्वेच्छिक हुनेछ। यदि तपाइृलाई भाग लिन मन नलागेमा, भाग नलिन सक्नुहुन्छ। कुनै प्रश्नको जवाफ दिन मन नलागेमा तपाईले नदिन सक्नुहुन्छ र कुनै बेला पनि तपाईले अन्तरवार्ता रोक्न सक्नुहुन्छ। यदि तपाईले सहभागी नहुने निर्णय लिनु भएमा कुनै नकारात्मक असरहरु हुने छैन। तपाइले उतर आफैले दिनुपर्नेछ, तपाई यसका लागि धेर…	1:All the information you provide is confidential and your name will not be disclosed anywhere. The results will be treated anonymously. Participation in this study is voluntary. You don’t have to take part if you don’t want to. You don’t have to answer any question you don’t want to, and you can stop the interview at any time. If you decide not to participate there will not be any negative conse…	1:तपाईले दिएको सूचना सबै गोप्य हुनेछ र तपाईको नाम कहिकतै प्रकाशित हुनेछैन। सुच यस अध्धयनमा सहभागिता स्वेच्छिक हुनेछ। यदि तपाइृलाई भाग लिन मन नलागेमा, भाग नलिन सक्नुहुन्छ। कुनै प्रश्नको जवाफ दिन मन नलागेमा तपाईले नदिन सक्नुहुन्छ र कुनै बेला पनि तपाईले अन्तरवार्ता रोक्न सक्नुहुन्छ। यदि तपाईले सहभागी नहुने निर्णय लिनु भएमा कुनै नकारात्मक असरहरु हुने छैन। तपाइले उतर आफैले दिनुपर्नेछ, तपाई यसका लागि ध…
2	:	select_one yes_no_b	consent	Administer informed consent. If subject agrees to participate, proceed to questionnaire	जानकारी दिनुहोस्, उहाको सहि छाप लिनुहोस्। यदि उत्तरदाताले भाग लिन चाहेमा प्रश्न सोध्न सुरु गर्नुहोस्।	2:Administer informed consent. If subject agrees to participate, proceed to questionnaire	2:जानकारी दिनुहोस्, उहाको सहि छाप लिनुहोस्। यदि उत्तरदाताले भाग लिन चाहेमा प्रश्न सोध्न सुरु गर्नुहोस्।	quick								yes
		end group
		begin group	beginning	beginning	सुरु	beginning	सुरु							${consent}='1'
		note	watersample	Request household to provide you a sample of drinking water. Pour the water directly into the whirlpack as if a glass of drinking water would be filled.	घरबेटीलाई पानीको नमुना दिनको लागी अनुरोध गर्ने र गिलासमा पानी हाले जसरी व्हिर्ल प्याकमा पानीको नमुना संकलन गर्ने।	Request household to provide you a sample of drinking water. Pour the water directly into the whirlpack as if a glass of drinking water would be filled.	घरबेटीलाई पानीको नमुना दिनको लागी अनुरोध गर्ने र गिलासमा पानी हाले जसरी व्हिर्ल प्याकमा पानीको नमुना संकलन गर्ने।		The sample should be taken in the same way the household would prepare a glass of drinking water (for example from drinking water storage, filter reservoir, thermos etc.)	पानीको नमुना संकलन गर्दा घरायसि स्तरमा जहाँ बाट पानी पिउनको लागि गिलासमा पानी भरिन्छ जस्तै : फिल्टर, गाग्री, थर्मस आदी त्यसरी नै पानी को नमुनाको माग गर्ने
3	:	select_one proceed	beginning	Now you can begin the interview!	अब अन्तर्वाता सुरु गर्नुहोस्।	3:Now you can begin the interview!	3:अब अन्तर्वाता सुरु गर्नुहोस्।	quick								yes
4	:	select_one interviewer_name	interviewer	Name of interviewer	अन्तरवार्ता लिने मान्छेको नाम	4:Name of interviewer	4:अन्तरवार्ता लिने मान्छेको नाम	quick								yes
5	:	text	HHID	Enter the household ID (HHID) This has to be the same number that was provided to the household during the first visit in 2018!!	घरको आइ. डि. कोड लेख्नुहोला। कोड उही हुनुपर्दछ जुन २०१८ मा पहिलो भ्रमणको क्रममा घरलाई प्रदान गरिएको थियो।	5:Enter the household ID (HHID) This has to be the same number that was provided to the household during the first visit in 2018!!	5:घरको आइ. डि. कोड लेख्नुहोला। कोड उही हुनुपर्दछ जुन २०१८ मा पहिलो भ्रमणको क्रममा घरलाई प्रदान गरिएको थियो।		Enter that Household ID into the booklet for measurements	मापनका लागि घरेलु आईडी पुस्तिकामा प्रविष्ट गर्नुहोस्।						yes
6	:	select_one district	district	Please select the district	जिल्ला छनौट गर्नुहोस्।	6:Please select the district	6:जिल्ला छनौट गर्नुहोस्।	quick								yes
7	:	text	municipality	Select the municipality/VDC	नगरपालिका/गा.बि.सको नाम छनोट गर्नुहोस्।	7:Select the municipality/VDC	7:नगरपालिका/गा.बि.सको नाम छनोट गर्नुहोस्।	quick
8	:	integer	ward	Select the ward number	वडा नम्बर छनोट गर्नुहोस्।	8:Select the ward number	8:वडा नम्बर छनोट गर्नुहोस्।	quick								yes
9	:	select_one area_list	area	Select the name of the area	क्षेत्र को नाम छनोट गर्नुहोस्।	9:Select the name of the area	9:क्षेत्र को नाम छनोट गर्नुहोस्।	quick								yes
		end group
		begin group	sectionA	A - Household Information	क. घर सम्बन्धी सूचना	A - Household Information	क. घर सम्बन्धी सूचना							${consent}='1'
		note	hh_note	A-Household information	क. घर सम्बन्धी सूचना	A-Household information	क. घर सम्बन्धी सूचना
10	:	text	name	Name of person interviewed	अन्तरवार्ता दिने मान्छेको नाम	10:Name of person interviewed	10:अन्तरवार्ता दिने मान्छेको नाम
11	:	select_one gender_list	gender	What is the gender of the repondent?	उत्तरदाताको लिङ्ग	11:What is the gender of the repondent?	11:उत्तरदाताको लिङ्ग	quick	Please indicate without notifying the respondent	उत्तरदाता ले थाहा नपाउने गरी आफ्नो नोटबूकमा लेख्नुहोला						yes
12	:	text	age	What is the age of the respondent?	उत्तरदाताको उमेर	12:What is the age of the respondent?	12:उत्तरदाताको उमेर		Enter number / if unknown: approximate the age: app.60-70 years	नम्बर राख्नुहोला - थाहा छैन भनेमा ९९९ लेख्ने
13	:	text	telnr	What is your mobile phone number?	उत्तरदाताको फोन नं:	13:What is your mobile phone number?	13:उत्तरदाताको फोन नं:		Enter mobile phone number / Enter 999 if no mobile phone	मोबाइल नम्बर राख्नुहोला /999 information
14	:	integer	hh_number	How many people in TOTAL, including you, live in your household?	तपाईं सहित तपाईको परिवार मा कती जना हुनुहुन्छ?	14:How many people in TOTAL, including you, live in your household?	14:तपाईं सहित तपाईको परिवार मा कती जना हुनुहुन्छ?		Including respondent	नम्बर राख्नुहोला	.>=1					yes
15	:	integer	hh_children	How many children are 0 to 10 years in this household?	यो परिवारमा शून्य देखि दस वर्षका बच्चाहरु कति जना छन्?	15:How many children are 0 to 10 years in this household?	15:यो परिवारमा शून्य देखि दस वर्षका बच्चाहरु कति जना छन्?		Enter number	नम्बर राख्नुहोला		Should not be more than the family members staying in the households	घरमा बस्ने मान्छेहरु भन्दा धेरै हुनुहुदैन			yes
16	:	integer	hh_children_u5	How many children are below the age of 5?	५ बर्ष भन्दा मुनिको बच्चाको संख्या कति जना छन्?	16:How many children are below the age of 5?	16:५ बर्ष भन्दा मुनिको बच्चाको संख्या कति जना छन्?		Enter number	नम्बर राख्नुहोला		It should be no more than the total amount of children in the household!	घरमा भएका बाल बालिकाको संख्या भन्दा धेरै हुनुहुदैन			yes
17	:	integer	hh_school_children	How many children go to school?	कति जना बच्चा स्कुल जान्छन्?	17:How many children go to school?	17:कति जना बच्चा स्कुल जान्छन्?		Enter number	नम्बर राख्नुहोला		It should be no more than the total amount of children in the household!	घरमा भएका बाल बालिकाको संख्या भन्दा धेरै हुनुहुदैन			yes
18	:	select_one read_list	read	Are you able to read or write?	के तपाइ पढ्न वा लेख्न सक्नुहुन्छ?	18:Are you able to read or write?	18:के तपाइ पढ्न वा लेख्न सक्नुहुन्छ?	quick								yes
19	:	select_one education_list	eduction	What is the highest education level you have completed?	तपाइले पुरा गरेको सबैभन्दा माथिल्लो शिक्षाको स्तर कति हो?	19:What is the highest education level you have completed?	19:तपाइले पुरा गरेको सबैभन्दा माथिल्लो शिक्षाको स्तर कति हो?	quick	Do not read out - select one answer given by respondent	वाचन नगर्नुहोस् - प्रतिवादीद्वारा दियीयको जवाफबाट चयन गर्नुहोस्						yes
20	:	select_multiple employment_list	employment	What is the occupation of the head of the household?	घरपरिवारको घरमुलीको पेशा के हो?	20:What is the occupation of the head of the household?	20:घरपरिवारको घरमुलीको पेशा के हो?	quick	Do not read out - select one answer given by respondent	वाचन नगर्नुहोस् - प्रतिवादीद्वारा दियीयको जवाफबाट चयन गर्नुहोस्						yes
21	:	select_multiple employment_list2	employmentsp	What is the occupation of the spouse of the household head?	घरको घरमुली को श्रीमतीको व्यवसाय के हो?	21:What is the occupation of the spouse of the household head?	21:घरको घरमुली को श्रीमतीको व्यवसाय के हो?	quick	Do not read out - select one answer given by respondent	वाचन नगर्नुहोस् - प्रतिवादीद्वारा दियीयको जवाफबाट चयन गर्नुहोस्	(not(selected(., 'nowork') and ( selected(.,'agri') or selected(.,'formal') or selected(.,'business') or selected(.,'laborer') or selected(.,'otherindep') )) ) and (not(selected(., 'nospouse') and ( selected(.,'agri') or selected(.,'formal') or selected(.,'business') or selected(.,'laborer') or selected(.,'otherindep') or selected(.,'nowork') )) )					yes
22	:	select_one ethnicitylist	ethnicity	What is the ethnicity of this household?	तपाईंको परिवारको जातीयता के हो?	22:What is the ethnicity of this household?	22:तपाईंको परिवारको जातीयता के हो?		Do not read out - select one answer given by respondent	वाचन नगर्नुहोस् - प्रतिवादीद्वारा दियीयको जवाफबाट चयन गर्नुहोस्						yes
23	:	text	ethnicity_other	Specify other ethnicity	अन्य जाति भए निर्दिस्ट गर्नुहोस्।	23:Specify other ethnicity	23:अन्य जाति भए निर्दिस्ट गर्नुहोस्।							selected(${ethnicity},'other')
24	:	select_one yes_no_a	project_involved	Is anyone in this household involved in the water supply system in this community ?	यो घर पानी आपूर्ति प्रणालीमा संलग्न छ?	24:Is anyone in this household involved in the water supply system in this community ?	24:यो घर पानी आपूर्ति प्रणालीमा संलग्न छ?	quick								yes
25	:	select_one yes_no_a	leader	Does anyone in this household hold a leadership position in this community?	यस परिवारका कोही सदस्य समुदायको नेतृत्व को स्थितिमा हुनुहुन्छ?	25:Does anyone in this household hold a leadership position in this community?	25:यस परिवारका कोही सदस्य समुदायको नेतृत्व को स्थितिमा हुनुहुन्छ?	quick								yes
26	:	select_one concern_list	concern	What would you say is the biggest concern for people living in this VILLAGE?	के तपाईं भन्नुसक्नुहुन्छ की यो गाउँमा बस्ने मान्छे को लागि सबै भन्दा ठूलो चासो के को लागि रहेको छ?	26:What would you say is the biggest concern for people living in this VILLAGE?	26:के तपाईं भन्नुसक्नुहुन्छ की यो गाउँमा बस्ने मान्छे को लागि सबै भन्दा ठूलो चासो के को लागि रहेको छ?	quick	Do not read out - select one answer given by respondent							yes
27	:	text	concern_other	Please specify other:	अन्य भएमा उल्लेख गर्नुहोस्।	27:Please specify other:	27:अन्य भएमा उल्लेख गर्नुहोस्।							selected(${concern},'cl_other')
		end group
		begin group	sectionH	B - Wealth index	ज. धन सम्बन्धी सुचांक	B - Wealth index	ज. धन सम्बन्धी सुचांक							${consent}='1'
		note	wealth_note	B - Wealth index	ज. धन सम्बन्धी सुचांक	B - Wealth index	ज. धन सम्बन्धी सुचांक
28	:	integer	expenditure	About how much does your household spend PER MONTH on regular expenses (regular expenses = food, transport, clothing, and school fees) ?	घरमा प्रति महिनामा कतिजति खर्च हुनेगर्छ?	28:About how much does your household spend PER MONTH on regular expenses (regular expenses = food, transport, clothing, and school fees) ?	28:घरमा प्रति महिनामा कतिजति खर्च हुनेगर्छ?		Insert number in NPR per month	प्रति महिना NPR मा सम्मिलित गर्नुहोस्
29	:	select_multiple ownitems_list	ownitems	Does anyone from your household own/ have any of these items?	के तपाईंको परिवारको सदस्यसंग उल्लेखित सामाग्री मध्ये यी कुनै सामग्री उपलब्ध छ?	29:Does anyone from your household own/ have any of these items?	29:के तपाईंको परिवारको सदस्यसंग उल्लेखित सामाग्री मध्ये यी कुनै सामग्री उपलब्ध छ?		Read out all options	कृपया सबै बैकल्पिक उत्तर पढ्नुहोला	not(selected(., 'none') and ( selected(.,'electricitya') or selected(.,'radio') or selected(.,'tv') or selected(.,'mobile_phone') or selected(.,'bicycle') or selected(.,'moterbike') or selected(.,'car') or selected(.,'fridge') or selected(.,'watch') or selected(.,'solar_panel') ))	Select either 'none' OR some of the items!	कुनै पनि होइन' वा केही अरु विकल्पहरू चयन गर्नुहोस्			yes
30	:	select_one yes_no_a	electricity	Does the household have an electricity connection?	तपाईंको घरमा नियमित बिजुली छ?	30:Does the household have an electricity connection?	30:तपाईंको घरमा नियमित बिजुली छ?	quick								yes
31	:	select_one fuel_list	fuel	What kind of fuel do you use MAINLY for cooking?	खाना पकाउनको लागि कुन ऊर्जाको प्रयोग गर्नुहुन्छ?	31:What kind of fuel do you use MAINLY for cooking?	31:खाना पकाउनको लागि कुन ऊर्जाको प्रयोग गर्नुहुन्छ?		Do not read out - select the one fuel that is MAINLY used by the household	विकल्पहरू नपढ्नुहोस्। घरले जुन ईन्धन मुख्य रूपमा प्रयोग गर्दछ त्यहि छान्नुहोस्।						yes
32	:	select_one owner_house_list	owner_house	Are you the owner of your house?	के तपाई यो घरको घरमुली हो ?	32:Are you the owner of your house?	32:के तपाई यो घरको घरमुली हो ?	quick								yes
33	:	integer	rooms	How many rooms does your house have?	तपाईको घरमा कति कोठा छन्?	33:How many rooms does your house have?	33:तपाईको घरमा कति कोठा छन्?									yes
34	:	text	landownership	How much land does your family own?	तपाईको परिवारको कति जग्गा छ?	34:How much land does your family own?	34:तपाईको परिवारको कति जग्गा छ?		Enter area owned by the household in Ropanis If no area is owned enter "0" If don't know enter "999"	उत्तरदाताको घरमा कति रोपनि जग्गा छ, सोध्नुहोस् र यदि जग्गा नै नभएमा ० लेख्ने र थाहा छैन भनेमा ९९९ लेख्ने						yes
		end group
		begin group	sectionB	C - Water handling and hygiene	ख= पानीको पहुँच र सर्सफाइ	C - Water handling and hygiene	ख= पानीको पहुँच र सर्सफाइ							${consent}='1'
		note	note_b	C-Water handling and hygiene	ख= पानीको पहुँच र सर्सफाइ	C-Water handling and hygiene	ख= पानीको पहुँच र सर्सफाइ
35	:	select_one source_list	source_drinking	Which water source do you currently use as MAIN drinking water source?	तपाईंले कुन पानीको स्रोत मुख्य खानेपानीको स्रोतको रूपमा प्रयोग गर्नुहुन्छ?	35:Which water source do you currently use as MAIN drinking water source?	35:तपाईंले कुन पानीको स्रोत मुख्य खानेपानीको स्रोतको रूपमा प्रयोग गर्नुहुन्छ?	quick	Do not read out	वाचन नगर्नुहोस्/ मुख्य खानेपानी को स्रोत सोध्नुहोस्						yes
36	:	select_one yes_no_c	source_drinking_other	Do you currently also use other water sources for drinking?	तपाईं पिउने पानी अन्य कुनै स्रोतहरुबाट पनि प्रयोग गर्नुहुन्छ?	36:Do you currently also use other water sources for drinking?	36:तपाईं पिउने पानी अन्य कुनै स्रोतहरुबाट पनि प्रयोग गर्नुहुन्छ?	quick								yes
37	:	select_multiple source_list	source_drinking2	Which other water sources for drinking water do you currently use?	तपाईंले खानेपानीको लागि अन्य कुन पानीको स्रोतहरुको प्रयोग गर्नुहुन्छ?	37:Which other water sources for drinking water do you currently use?	37:तपाईंले खानेपानीको लागि अन्य कुन पानीको स्रोतहरुको प्रयोग गर्नुहुन्छ?		Do not read out - select all answers given by respondent	वाचन नगर्नुहोस् - प्रतिवादीद्वारा दियीयको जवाफहरु चयन गर्नुहोस्				selected(${source_drinking_other},'1')		yes
38	:	integer	collect_dry	How long does a trip (back and forth) to your main drinking water source take, including time required to queue and to fill the containers?	तपाईंलाइ एक खेप पानी भर्नको लागि कति समय लाग्छ? (जान, पानी भर्न र फिर्ता अाउन)	38:How long does a trip (back and forth) to your main drinking water source take, including time required to queue and to fill the containers?	38:तपाईंलाइ एक खेप पानी भर्नको लागि कति समय लाग्छ? (जान, पानी भर्न र फिर्ता अाउन)		Insert time in Minutes	मिनेटमा समय सम्मिलित गर्नुहोस्						yes
39	:	select_one functionlist	function	Is your main drinking water source functioning now?	हाल तपाईंको मुख्य खानेपानीको स्रोत संचालनमा छ?	39:Is your main drinking water source functioning now?	39:हाल तपाईंको मुख्य खानेपानीको स्रोत संचालनमा छ?	quick								yes
40	:	select_one yes_no_a	vmw_exist	Is there a village maintenance worker (VMW) to look after your main drinking water source?	आफ्नो मुख्य खानेपानी स्रोत हेर्नको लागि तपाईंको गाउँमा "गाउँ मर्मतका कामदार (VMW)" छन्?	40:Is there a village maintenance worker (VMW) to look after your main drinking water source?	40:आफ्नो मुख्य खानेपानी स्रोत हेर्नको लागि तपाईंको गाउँमा "गाउँ मर्मतका कामदार (VMW)" छन्?	quick								yes
41	:	select_one yes_no_maybe	vmw_help	Can you get help from the VMW to repair main drinking water source when you need it?	तपाईँले आफ्नो आवश्यकता अनुसार मुख्य खानेपानी स्रोत मर्मत गर्न गाउँ मर्मतका कामदार (VMW) बाट मद्दत प्राप्त गर्नुहुन्छ?	41:Can you get help from the VMW to repair main drinking water source when you need it?	41:तपाईँले आफ्नो आवश्यकता अनुसार मुख्य खानेपानी स्रोत मर्मत गर्न गाउँ मर्मतका कामदार (VMW) बाट मद्दत प्राप्त गर्नुहुन्छ?	quick								yes
42	:	select_one yes_no_a	interruption_yn	In the last 6 months, were there any times when water from the main drinking water source was not available for more than one week?	के तपाईँलाई याद छ, पछिल्लो छ महिनामा तपाईँको मुख्य खानेपानीको स्रोतबाट पानी एक हप्ता भन्दा बढीको लागि उपलब्ध नभएको?	42:In the last 6 months, were there any times when water from the main drinking water source was not available for more than one week?	42:के तपाईँलाई याद छ, पछिल्लो छ महिनामा तपाईँको मुख्य खानेपानीको स्रोतबाट पानी एक हप्ता भन्दा बढीको लागि उपलब्ध नभएको?	quick								yes
43	:	integer	interruption_days	How many days did the interruption last?	उक्त अवरोधको कति दिन सम्म रह्यो?	43:How many days did the interruption last?	43:उक्त अवरोधको कति दिन सम्म रह्यो?							selected(${interruption_yn},'1')		yes
44	:	select_one yes_no_d	function_2yr	Do you think the main drinking water source was functional last two year after our survey?	हाम्रो तथ्यांक संकलन पछि, बिगत दुई वर्ष देखि तपाईंलाई लाग्छ की तपाईँको मुख्य खानेपानीको स्रोत कार्यात्मक भएको अथवा छैन?	44:Do you think the main drinking water source was functional last two year after our survey?	44:हाम्रो तथ्यांक संकलन पछि, बिगत दुई वर्ष देखि तपाईंलाई लाग्छ की तपाईँको मुख्य खानेपानीको स्रोत कार्यात्मक भएको अथवा छैन?	quick								yes
45	:	select_one yes_no_d	sourcechlorination_yn	Has the water of your main drinking water source sometimes been chlorinated at the source during the past two years?	बिगत दुई बर्षमा, के तपाईंको मुख्य पिउने पानीको स्रोतमा कहिलेकाँही क्लोरिनेशन गरिएको थियो?	45:Has the water of your main drinking water source sometimes been chlorinated at the source during the past two years?	45:बिगत दुई बर्षमा, के तपाईंको मुख्य पिउने पानीको स्रोतमा कहिलेकाँही क्लोरिनेशन गरिएको थियो?	quick								yes
46	:	select_one frequency_list	sourcechlorination1	Could you taste some chlorine in the water from your main drinking water source?	के तपाईंले आफ्नो मुख्य पिउने पानीको स्रोतबाट आएको पानीमा केही क्लोरीनको स्वाद पाउनुभएको छ?	46:Could you taste some chlorine in the water from your main drinking water source?	46:के तपाईंले आफ्नो मुख्य पिउने पानीको स्रोतबाट आएको पानीमा केही क्लोरीनको स्वाद पाउनुभएको छ?	quick						selected(${sourcechlorination_yn},'1')
47	:	select_one frequency_list	sourcechlorination2	How regularly has the water been chlorinated?	खाने पानी कत्तिको नियमित रूपमा क्लोरिनेशन गरिएको छ?	47:How regularly has the water been chlorinated?	47:खाने पानी कत्तिको नियमित रूपमा क्लोरिनेशन गरिएको छ?	quick						selected(${sourcechlorination_yn},'1')
48	:	select_one taste_list	quality	How do you perceive the taste of drinking water from your main drinking water source right now?	तपाईंलाई हाल आफ्नो मुख्य खानेपानीको स्रोतको खानेपानीको स्वाद कस्तो लागिरहेको छ?	48:How do you perceive the taste of drinking water from your main drinking water source right now?	48:तपाईंलाई हाल आफ्नो मुख्य खानेपानीको स्रोतको खानेपानीको स्वाद कस्तो लागिरहेको छ?	quick	Do not read out	वाचन नगर्नुहोस्						yes
49	:	select_one safe_list	safe	How safe do you think your main drinking water source is for drinking?	पानीको मुहानबाट सिधै पानी पिउनु कतिको सुरक्षित ठान्नुहुन्छ?	49:How safe do you think your main drinking water source is for drinking?	49:पानीको मुहानबाट सिधै पानी पिउनु कतिको सुरक्षित ठान्नुहुन्छ?	quick	Do not read out	वाचन नगर्नुहोस्						yes
50	:	select_multiple contamreason_list	contamreason	What do you think could make your water unsafe for drinking?	पानीको मुहान संक्रमण हुने मुख्य कारणहरु के के हुन सक्छन् ?	50:What do you think could make your water unsafe for drinking?	50:पानीको मुहान संक्रमण हुने मुख्य कारणहरु के के हुन सक्छन् ?	quick	Do not read out - select answer that match with categories	सबै नपढ्नुहोस्: कोटिहरूसँग मेल खाने जवाफ छान्नुहोस्	not(selected(., 'not_know') and ( selected(.,'cr_open') or selected(.,'cr_management') or selected(.,'cr_opendefecation') or selected(.,'cr_settlementabove') or selected(.,'cr_deforestation') or selected(.,'cr_other') ))	Select either 'don't know' or one of the reason for unsafe water	असुरक्षित पानीको कारण या त 'थाहा छैन' वा एक छान्नुहोस्			yes
51	:	text	cause_other	Please specify other:	केही अन्य भएमा उल्लेख गर्नुहोस्।	51:Please specify other:	51:केही अन्य भएमा उल्लेख गर्नुहोस्।							selected(${contamreason},'cr_other')
52	:	select_multiple method_list	method_know	Which methods for water treatment do you know?	तपाईंलाई पानी शुद्दिकरण गर्ने कुन कुन विधिहरुको बारेमा थाहा छ?	52:Which methods for water treatment do you know?	52:तपाईंलाई पानी शुद्दिकरण गर्ने कुन कुन विधिहरुको बारेमा थाहा छ?		Do not read out	कृपया बैकल्पिक उत्तर नपढ्नुहोला	not(selected(., 'not_know') and ( selected(.,'boiling') or selected(.,'filtration_with_a_cloth') or selected(.,'flocculation_and_sedimentation') or selected(.,'chlorination') or selected(.,'sodis') or selected(.,'filter') or selected(.,'other') ))	Select either 'do not know any' or one of the methods for water treatment	पानीको उपचारको लागि पनि ' थाहा छैन' वा कुनै पनि एक छान्नुहोस्			yes
53	:	text	method_other	Please specify other:	केही अन्य भएमा उल्लेख गर्नुहोस्।	53:Please specify other:	53:केही अन्य भएमा उल्लेख गर्नुहोस्।							selected(${method_know},'other')
54	:	select_one explain_list	explain	Can you explain to me the procedures of the different methods (the ones the interviewee knows) for water treatment?	के तपाइले पानी शुद्दिकरण गर्ने विभिन्न विधिहरुको बारेमा केही व्याख्या गर्नसक्नुहुन्छ?	54:Can you explain to me the procedures of the different methods (the ones the interviewee knows) for water treatment?	54:के तपाइले पानी शुद्दिकरण गर्ने विभिन्न विधिहरुको बारेमा केही व्याख्या गर्नसक्नुहुन्छ?	quick	Let the person explain the different methods for water treatment	कृपया उहांलाई थाहा भएका पानी शुद्दिकरण गर्ने विधिहरुमा व्याख्या गर्न लगाउने ।				not(selected(${method_know},'not_know'))		yes
55	:	select_one yes_no_a	yes_no_wt	Do you use any method to treat your drinking water?	के तपाइले पिउने पानी शुद्दिकरण गर्ने केहि विधि अपनाउनु भएको छ?	55:Do you use any method to treat your drinking water?	55:के तपाइले पिउने पानी शुद्दिकरण गर्ने केहि विधि अपनाउनु भएको छ?	quick								yes
56	:	select_multiple method_list2	method_use	Which methods for water treatment did you use for drinking water treatment in the last 2 weeks?	बिगत दुई हप्तामा तपाईंले पिउने पानी शुद्धीकरणको लागि कुन कुन विधिहरू अाप्नाउनु भयो?	56:Which methods for water treatment did you use for drinking water treatment in the last 2 weeks?	56:बिगत दुई हप्तामा तपाईंले पिउने पानी शुद्धीकरणको लागि कुन कुन विधिहरू अाप्नाउनु भयो?		Do not read out	कृपया बैकल्पिक उत्तर नपढ्नुहोला	not(selected(., 'not_know') and ( selected(.,'boiling') or selected(.,'filtration_with_a_cloth') or selected(.,'flocculation_and_sedimentation') or selected(.,'chlorination') or selected(.,'sodis') or selected(.,'filter') or selected(.,'other') ))			selected(${yes_no_wt},'1')		yes
57	:	text	method_use_other	Specify other treatment	केही अन्य शुद्धीकरणको विधिहरू भयमा निर्दिष्ट गर्नुहोस्।	57:Specify other treatment	57:केही अन्य शुद्धीकरणको विधिहरू भयमा निर्दिष्ट गर्नुहोस्।							selected(${yes_no_wt},'1') and selected(${method_use},'other')		yes
58	:	integer	methoduse_since	Since how long have you been using a method for drinking water treatment?	कति समयदेखि तपाईं पिउने पानी शुद्धिकरणका विधि प्रयोग गर्दै हुनुहुन्छ?	58:Since how long have you been using a method for drinking water treatment?	58:कति समयदेखि तपाईं पिउने पानी शुद्धिकरणका विधि प्रयोग गर्दै हुनुहुन्छ?		Enter the duration of use in months	महिनामा प्रयोगको अवधि प्रविष्ट गर्नुहोस्				selected(${yes_no_wt},'1')		yes
59	:	select_one frequency_list	methoduse_frequency	How regularly are you using the method for drinking water treatment at the household since you started to use it?	जबदेखि तपाईंले यो विधि प्रयोग गर्न सुरु गर्नुभयो, तपाईंले पानी शुद्धिकरणको लागि कत्तिको यो विधि प्रयोग गरिरहनु भएको छ?	59:How regularly are you using the method for drinking water treatment at the household since you started to use it?	59:जबदेखि तपाईंले यो विधि प्रयोग गर्न सुरु गर्नुभयो, तपाईंले पानी शुद्धिकरणको लागि कत्तिको यो विधि प्रयोग गरिरहनु भएको छ?							selected(${yes_no_wt},'1')		yes
60	:	select_multiple often_list	often_list	How often did you treat your drinking water in the past 2 weeks?	बिगत दुई हप्तामा तपाईंले आफ्नो घरमा पिउने पानी कत्तिको शुद्धिकरण गर्नुभएको छ?	60:How often did you treat your drinking water in the past 2 weeks?	60:बिगत दुई हप्तामा तपाईंले आफ्नो घरमा पिउने पानी कत्तिको शुद्धिकरण गर्नुभएको छ?	quick			(not(selected(.,'notknow') and (selected(.,'every_day') or selected(.,'sometimes') or selected(.,'only_rainys') or selected(.,'only_sick') or selected(.,'only_babies') ))) and (not(selected(.,'never') and (selected(.,'every_day') or selected(.,'sometimes') or selected(.,'only_rainys') or selected(.,'only_sick') or selected(.,'only_babies') or selected(.,'notknow') )) ) and (not(selected(.,'every_…			selected(${yes_no_wt},'1')		yes
61	:	select_multiple wtresponsible_list	wtresponsible	Who in your family is mainly responsible for water treatment?	तपाईंको घरमा पानी शुद्धिकरणको लागि बढी जिम्मेवार को हुनुहुन्छ ?	61:Who in your family is mainly responsible for water treatment?	61:तपाईंको घरमा पानी शुद्धिकरणको लागि बढी जिम्मेवार को हुनुहुन्छ ?							selected(${yes_no_wt},'1')		yes
62	:	select_one vulnerability_gen_list	vulnerability_gen	How high or low are the chances that you or your children get sick if you drink untreated water?	तपाईंको बिचारमा तपाईं वा तपाईंको बच्चाहरुले दूषित पानी पिउदा कत्तिको (उच्च वा न्यून) जोखिमहुने संभावना हुन्छ जस्तो लाग्छ ?	62:How high or low are the chances that you or your children get sick if you drink untreated water?	62:तपाईंको बिचारमा तपाईं वा तपाईंको बच्चाहरुले दूषित पानी पिउदा कत्तिको (उच्च वा न्यून) जोखिमहुने संभावना हुन्छ जस्तो लाग्छ ?	quick	Use 5 dots scale	पाँच डट मापन प्रयोग गर्नुहोस्						yes
63	:	select_one severity_list	severity	Imagine that you or your children got sick from drinking untreated water, how severe would be the impact on your life?	कल्पना गर्नुहोस्, यदी तपाईं वा तपाईंको बच्चाहरुले दूषित पानी पिएर बिरामी भयो भने देखि तपाईंको जीवनमा कस्तो प्रभाव हुनेछ?	63:Imagine that you or your children got sick from drinking untreated water, how severe would be the impact on your life?	63:कल्पना गर्नुहोस्, यदी तपाईं वा तपाईंको बच्चाहरुले दूषित पानी पिएर बिरामी भयो भने देखि तपाईंको जीवनमा कस्तो प्रभाव हुनेछ?	quick	Use 5 dots scale	पाँच डट मापन प्रयोग गर्नुहोस्						yes
64	:	select_one feeling_gen_list	feeling_gen	How much do you like or dislike drinking treated water?	तपाईंलाई शुद्धीकरण गरिएको पिउने पानीको स्वाद कत्तिको मनपर्छ?	64:How much do you like or dislike drinking treated water?	64:तपाईंलाई शुद्धीकरण गरिएको पिउने पानीको स्वाद कत्तिको मनपर्छ?	quick	Use 5 dots scale	पाँच डट मापन प्रयोग गर्नुहोस्						yes
65	:	select_one benefit_list	cost_benefit	Do you think that treating your drinking water is worthwhile?	तपाईलाई तपाइले पिउने गर्नुभएको पानी शुद्दिकरण गर्नु कत्तिको महत्वोपूर्ण छ जस्तो लाग्छ?	65:Do you think that treating your drinking water is worthwhile?	65:तपाईलाई तपाइले पिउने गर्नुभएको पानी शुद्दिकरण गर्नु कत्तिको महत्वोपूर्ण छ जस्तो लाग्छ?	quick	Use 5 dots scale	पाँच डट मापन प्रयोग गर्नुहोस्						yes
66	:	select_one norm1_gen_list	norm1_gen	How much would people who are important to you approve or disapprove if you treated your drinking water?	तपाईंलाई महत्त्वपूर्ण लागेका ब्यक्तीहरुले तपाईंले आफ्नो खानेपानी शुद्धीकरण गर्नुभयो भने कत्तिको स्वीकार/अस्वीकार गर्नु हुनेछ?	66:How much would people who are important to you approve or disapprove if you treated your drinking water?	66:तपाईंलाई महत्त्वपूर्ण लागेका ब्यक्तीहरुले तपाईंले आफ्नो खानेपानी शुद्धीकरण गर्नुभयो भने कत्तिको स्वीकार/अस्वीकार गर्नु हुनेछ?	quick	Use 5 dots scale	पाँच डट मापन प्रयोग गर्नुहोस्						yes
67	:	select_one norm2_list	norm2	How many people who are important to you (your family, friends etc.) treat their water before drinking?	तपाईंलाई महत्त्वपूर्ण भएका ब्यक्तीहरु कति जनाले आफ्नो खानेपानी शुद्धीकरण गर्नुहुन्छ?	67:How many people who are important to you (your family, friends etc.) treat their water before drinking?	67:तपाईंलाई महत्त्वपूर्ण भएका ब्यक्तीहरु कति जनाले आफ्नो खानेपानी शुद्धीकरण गर्नुहुन्छ?	quick	Use 5 dots scale / do not read out the %, it is just a help for you to visualise the number of people	पाँच डट मापन प्रयोग गर्नुहोस्/ प्रतिशत मात्र नपढ्नुहोस्, यो तपाईंको लागि मानिसहरूको संख्या हेर्नको लागी एक मद्दत मात्र हो						yes
68	:	select_one self_efficacy_list	self-efficacy	How sure are you that you can always treat your water before drinking, even if this may be difficult sometimes?	कहिलेकाहीं गाह्रो भयो भने पनि तपाईंले तपाईंको खानेपानी शुद्धीकरण गर्नु सक्नुहुन्छ भनेर तपाईं कत्तिको बिस्वोस्त हुनुहुन्छ?	68:How sure are you that you can always treat your water before drinking, even if this may be difficult sometimes?	68:कहिलेकाहीं गाह्रो भयो भने पनि तपाईंले तपाईंको खानेपानी शुद्धीकरण गर्नु सक्नुहुन्छ भनेर तपाईं कत्तिको बिस्वोस्त हुनुहुन्छ?	quick	Use 5 dots scale	पाँच डट मापन प्रयोग गर्नुहोस्				selected(${yes_no_wt},'1')		yes
69	:	select_one planning_list	coping_planning	Have you made a detailed plan how to overcome difficulties to water treatment (e.g. when you run out of chlorine, you have no time etc.)?	पानी शुद्धीकरण गर्न कठिनाइहरू को समाधान गर्न के तपाईंले कुनै विस्तृत योजना बनाउनुभएको छ (जस्तै जब तपाईंसँग क्लोरीन नभएर अथवा तपाईसँग कुनै समय नभएर आदि)?	69:Have you made a detailed plan how to overcome difficulties to water treatment (e.g. when you run out of chlorine, you have no time etc.)?	69:पानी शुद्धीकरण गर्न कठिनाइहरू को समाधान गर्न के तपाईंले कुनै विस्तृत योजना बनाउनुभएको छ (जस्तै जब तपाईंसँग क्लोरीन नभएर अथवा तपाईसँग कुनै समय नभएर आदि)?	quick	Use 5 dots scale	पाँच डट मापन प्रयोग गर्नुहोस्				selected(${yes_no_wt},'1')		yes
70	:	select_one forgetting_list	forgetting	In the last four weeks, how often did it happen that you wanted to drink water, but you forgot to treat it in time?	पछिल्लो चार हप्तामा, तपाईंले कति पटक जति खानेपानी समयमा शुद्धीकरण गर्नु बिर्सनुभयो?	70:In the last four weeks, how often did it happen that you wanted to drink water, but you forgot to treat it in time?	70:पछिल्लो चार हप्तामा, तपाईंले कति पटक जति खानेपानी समयमा शुद्धीकरण गर्नु बिर्सनुभयो?	quick	Use 5 dots scale	पाँच डट मापन प्रयोग गर्नुहोस्				selected(${yes_no_wt},'1')		yes
71	:	select_one commitment_list	commitment	How important is it for you to treat your water before drinking	तपाईंको लागि खानेपानी शुद्धीकरण गर्नु कत्तिको महत्वपूर्ण छ?	71:How important is it for you to treat your water before drinking	71:तपाईंको लागि खानेपानी शुद्धीकरण गर्नु कत्तिको महत्वपूर्ण छ?	quick	Use 5 dots scale	पाँच डट मापन प्रयोग गर्नुहोस्				selected(${yes_no_wt},'1')		yes
72	:	select_one intention_list	intention	How strongly do you intend to always treat your water before drinking?	तपाईंलाई कत्तिको आफ्नो खानेपानी शुद्धीकरण गर्नु इछ्या लाग्छ?	72:How strongly do you intend to always treat your water before drinking?	72:तपाईंलाई कत्तिको आफ्नो खानेपानी शुद्धीकरण गर्नु इछ्या लाग्छ?	quick	Use 5 dots scale	पाँच डट मापन प्रयोग गर्नुहोस्				selected(${yes_no_wt},'1')		yes
73	:	select_one habit_list	habit1	How true is the following statement for you? Treating my drinking water is something... I do automatically.	तपाईंकोलागि निम्न कथन कत्तिको साँचो हो? खानेपानी शुद्धीकरण म स्वतः गर्ने गर्दछु।	73:How true is the following statement for you? Treating my drinking water is something... I do automatically.	73:तपाईंकोलागि निम्न कथन कत्तिको साँचो हो? खानेपानी शुद्धीकरण म स्वतः गर्ने गर्दछु।	quick	Use 5 dots scale	पाँच डट मापन प्रयोग गर्नुहोस्				selected(${yes_no_wt},'1')		yes
		note	transport_container	Collection and Transport containers	संग्रह र ट्रांसफर भाडा	Collection and Transport containers	संग्रह र ट्रांसफर भाडा
74	:	select_multiple transportcontainers_list	sourcecontainers	What kind of containers do you use to collect & transport water from the source?	तपाइले पानी संकलन गर्न तथा ओसार्नको लागि कुनकुन भाँडाको प्रयोग गर्नुहुन्छ?	74:What kind of containers do you use to collect & transport water from the source?	74:तपाइले पानी संकलन गर्न तथा ओसार्नको लागि कुनकुन भाँडाको प्रयोग गर्नुहुन्छ?									yes
75	:	text	other_source_containers	Please specify other:	केही अन्य भएमा उल्लेख गर्नुहोस्।	75:Please specify other:	75:केही अन्य भएमा उल्लेख गर्नुहोस्।							selected(${sourcecontainers},'other')		yes
76	:	select_one yes_no_c	transpcont	Do you clean your container for transport?	के तपाईं पानी ल्याउनुको लागी आफ्नो खानेपानी भाडा सफा गर्नुहुन्छ?	76:Do you clean your container for transport?	76:के तपाईं पानी ल्याउनुको लागी आफ्नो खानेपानी भाडा सफा गर्नुहुन्छ?	quick								yes
77	:	select_one sscleanfrequency_list	transpcontfequency	How often do you clean the container used for transport of water?	तपाईं खानेपानी ओसारपसारको लागि प्रयोग गरिने कन्टेनरलाई हप्तामा कति पटकसम्म सफा गर्नुहुन्छ?	77:How often do you clean the container used for transport of water?	77:तपाईं खानेपानी ओसारपसारको लागि प्रयोग गरिने कन्टेनरलाई हप्तामा कति पटकसम्म सफा गर्नुहुन्छ?	quick						selected(${transpcont},'1')		yes
78	:	select_one clean_safestorage_list	cleantranspcont	How do you clean the container used for transport of water?	खानेपानी ओसारपसार को लागि प्रयोग गरिने कन्टेनरलाई तपाईं कसरी सफा गर्नुहुन्छ?	78:How do you clean the container used for transport of water?	78:खानेपानी ओसारपसार को लागि प्रयोग गरिने कन्टेनरलाई तपाईं कसरी सफा गर्नुहुन्छ?	quick						selected(${transpcont},'1')		yes
79	:	select_one yes_no_c	samecont	Do you use the same container for water transport and water storage?	के तपाइले पानी ओसार्न तथा जम्मा गर्नको लागि एउटै भाँडा प्रयोग गर्नुहुन्छ ?	79:Do you use the same container for water transport and water storage?	79:के तपाइले पानी ओसार्न तथा जम्मा गर्नको लागि एउटै भाँडा प्रयोग गर्नुहुन्छ ?	quick								yes
		note	storage_container	Storage containers	भण्डारणका भाडाहरू	Storage containers	भण्डारणका भाडाहरू
80	:	select_multiple dwcontainers_list	dw_containers	What kind of containers do you use to store the drinking water ?	तपाइले खानेपानी जम्मा गर्न कुन भाँडाको प्रयोग गर्नुहुन्छ?	80:What kind of containers do you use to store the drinking water ?	80:तपाइले खानेपानी जम्मा गर्न कुन भाँडाको प्रयोग गर्नुहुन्छ?							selected(${samecont},'0')		yes
81	:	text	other_dw_containers	Please specify other:	केही अन्य भएमा उल्लेख गर्नुहोस्।	81:Please specify other:	81:केही अन्य भएमा उल्लेख गर्नुहोस्।							selected(${dw_containers},'st_other')		yes
82	:	select_one yes_no_c	storcont	Do you clean your container for storage?	तपाइ भण्डारणका भाडाहरू सफा गर्नुहुन्छ?	82:Do you clean your container for storage?	82:तपाइ भण्डारणका भाडाहरू सफा गर्नुहुन्छ?	quick						selected(${samecont},'0')		yes
83	:	select_one sscleanfrequency_list	sscleanfrequency	How often do you clean your safe storage container?	यदि सफा गर्नुहुन्छ भने कति अबधिमा भण्डारणको लागि प्रयोग भएका भाडाहरुको सफा गर्नुहुन्छ ?	83:How often do you clean your safe storage container?	83:यदि सफा गर्नुहुन्छ भने कति अबधिमा भण्डारणको लागि प्रयोग भएका भाडाहरुको सफा गर्नुहुन्छ ?	quick						selected(${storcont},'1')		yes
84	:	select_one clean_safestorage_list	safestorage	How do you clean your safe storage container?	तपाइले पानी जम्मा गर्ने भाँडा कसरी सफा गर्नुहुन्छ?	84:How do you clean your safe storage container?	84:तपाइले पानी जम्मा गर्ने भाँडा कसरी सफा गर्नुहुन्छ?	quick						selected(${storcont},'1')		yes
85	:	integer	washh_num	YESTERDAY, can you tell me how many times you washed your hands?	तपाईंले हिजोको दिनमा कती पटक हात धुनुभयो सम्झन सक्नुहुन्छ?	85:YESTERDAY, can you tell me how many times you washed your hands?	85:तपाईंले हिजोको दिनमा कती पटक हात धुनुभयो सम्झन सक्नुहुन्छ?		Enter the number of times the respondent washed hands yesterday. If zero, enter "0" If don't know, enter "999"	उत्तरदाताले कति चोटि हात धोएको भनि नम्वरमा लेख्ने र धोएको छैन भनेमा ० लेख्ने र थाहा छैन भनेमा ९९९ लेख्ने						yes
86	:	integer	handwashsoap	When you washed your hands yesterday, how often did you use soap or ash?	तपाइले हिजो आफ्नो हात धुदा कती पटक साबुन वा खरानी प्रयोग गर्नुभयो?	86:When you washed your hands yesterday, how often did you use soap or ash?	86:तपाइले हिजो आफ्नो हात धुदा कती पटक साबुन वा खरानी प्रयोग गर्नुभयो?				.<=${washh_num}	It cannot be more than the previous number!	It cannot be more than the previous number!	${washh_num}>0		yes
87	:	select_multiple when_list	when_washh	During which times did you wash your hands yesterday?	तपाइले हिजो कुन कुन गतिविधिहरुमा साबुन वा खरानी पानीले हात धुनुभयो?	87:During which times did you wash your hands yesterday?	87:तपाइले हिजो कुन कुन गतिविधिहरुमा साबुन वा खरानी पानीले हात धुनुभयो?		Do not read out, multiple answer possible	उत्तर नपढ्नुहोस्, एकभन्दा बढी उत्तर हुनसकिने	(not(selected(., 'notknow') and ( selected(.,'when_they_are_dirty') or selected(.,'after_going_to_toilet') or selected(.,'after_cleaning_baby_s_bottom') or selected(.,'before_eating') or selected(.,'before_cooking') or selected(.,'there_are_no_special_occasions') or selected(.,'never') ))) and (not(selected(., 'never') and ( selected(.,'when_they_are_dirty') or selected(.,'after_going_to_toilet')…					yes
88	:	select_one toilet_list	toilet	Where do members of your family usually go for defaecation?	सामान्यतया दिसापिसाब गर्न तपाइको परिवारका सदस्यहरु कहाँ जानुहुन्छ?	88:Where do members of your family usually go for defaecation?	88:सामान्यतया दिसापिसाब गर्न तपाइको परिवारका सदस्यहरु कहाँ जानुहुन्छ?	quick	Do not read out, if answer unclear give options	शुरुमा बैकल्पिक उत्तर नभन्ने, उनिहरुले भनेको आधारमा उत्तर प्रष्ट नभएमा बैकल्पिक उत्तर सुनाउने र सहि उत्तर लेख्ने						yes
		end group
		begin group	sectionF	D - Information on WASH Promotion	च वाश प्रचार प्रसार सम्बन्धी सुचना	D - Information on WASH Promotion	च वाश प्रचार प्रसार सम्बन्धी सुचना							${consent}='1'
		note	note_d	D - Information on WASH Promotion	च वाश प्रचार प्रसार सम्बन्धी सुचना	D - Information on WASH Promotion	च वाश प्रचार प्रसार सम्बन्धी सुचना
89	:	select_one yes_no_a	inforeceived	Have you received any information on water treatment and hygiene from Helvetas in the last 2 years?	तपाईंले बिगत दुई वर्षमा हेल्भेटास मार्फत पानीको शुद्धिकरण र सरसफाइ तथा स्वच्छताको बारेमा कुनै जानकारी प्राप्त गर्नु भएको थियो?	89:Have you received any information on water treatment and hygiene from Helvetas in the last 2 years?	89:तपाईंले बिगत दुई वर्षमा हेल्भेटास मार्फत पानीको शुद्धिकरण र सरसफाइ तथा स्वच्छताको बारेमा कुनै जानकारी प्राप्त गर्नु भएको थियो?	quick								yes
90	:	select_one yes_no_f	fchv	Had FCHV visited your Household?	के तपाईंको घरमा महिला स्वास्थ्य स्वयमसेविकाले घरभेट गर्नु भएको थियो?	90:Had FCHV visited your Household?	90:के तपाईंको घरमा महिला स्वास्थ्य स्वयमसेविकाले घरभेट गर्नु भएको थियो?	quick								yes
91	:	integer	fchv_nb	How many times in the last 2 years has a FCHV visited your household in total?	तपाईंको घरमा महिला तथा सिशू स्वास्थ्यस्वयंसेवकहरूले बिगत दुई वर्षमा कुल कति पटक भ्रमण गर्नुभएको थियो?	91:How many times in the last 2 years has a FCHV visited your household in total?	91:तपाईंको घरमा महिला तथा सिशू स्वास्थ्यस्वयंसेवकहरूले बिगत दुई वर्षमा कुल कति पटक भ्रमण गर्नुभएको थियो?							selected(${fchv},'1')		yes
92	:	select_one yes_no_f	hygiene_lit_class	Has any of your family member attended the Hygiene Literacy class conducted by FCHV ?	के तपाईंको कुनै परिवारको सदश्यले महिला स्वास्थ्य स्वयमसेविका मार्फत सन्चालित सरसफाइ साक्षरता कक्षामा सहभागि हुनुभएको थियो?	92:Has any of your family member attended the Hygiene Literacy class conducted by FCHV ?	92:के तपाईंको कुनै परिवारको सदश्यले महिला स्वास्थ्य स्वयमसेविका मार्फत सन्चालित सरसफाइ साक्षरता कक्षामा सहभागि हुनुभएको थियो?	quick								yes
93	:	select_one yes_no_e	infochange	Did the information on water, hygiene and sanitation change your behavior?	के तपाइले प्राप्त गर्नुभएको खानेपानी, सरसफाइ तथा स्वच्छतासम्बन्धि जानकारीले तपाइको ब्यवहारमा केही परिवर्तन आयो?	93:Did the information on water, hygiene and sanitation change your behavior?	93:के तपाइले प्राप्त गर्नुभएको खानेपानी, सरसफाइ तथा स्वच्छतासम्बन्धि जानकारीले तपाइको ब्यवहारमा केही परिवर्तन आयो?	quick						selected(${inforeceived},'1')		yes
94	:	select_multiple changehav_list	infochangewhich	Which behaviour did you change after your received information on water treatment and hygiene?	तपाइले प्राप्त गर्नुभएको खानेपानी शुद्धिकरण र सरसफाइ तथा स्वच्छता सम्बन्धि जानकारीले तपाइको कुन कुन ब्यवहारमा परिवर्तन आयो?	94:Which behaviour did you change after your received information on water treatment and hygiene?	94:तपाइले प्राप्त गर्नुभएको खानेपानी शुद्धिकरण र सरसफाइ तथा स्वच्छता सम्बन्धि जानकारीले तपाइको कुन कुन ब्यवहारमा परिवर्तन आयो?		Do not read out; listen to explanation and tick applicable boxes	कृपया सबै बैकल्पिक उत्तर नपढ्नुहोला र उनिहरुले भनेको आधारमा मिल्ने बैकल्पिक उत्तरहरुमा टिक लगाउने				selected(${infochange},'1')		yes
95	:	text	other_infochangewhich	Please specify other:	केही अन्य भएमा उल्लेख गर्नुहोस्।	95:Please specify other:	95:केही अन्य भएमा उल्लेख गर्नुहोस्।							selected(${infochangewhich},'other')		yes
96	:	select_one hlc_method	hlc_effective	Which method between HLC and door to door visit did you find more effective?	महिला स्वास्थ्य स्वयमसेविकाले सन्चालन गरेको सरसफाइ साक्षरता कक्षा वा घरभेटमध्य तपाईंलाई कुन बिधीमार्फत ज्ञान हासिल गर्न सजिलो भयो?	96:Which method between HLC and door to door visit did you find more effective?	96:महिला स्वास्थ्य स्वयमसेविकाले सन्चालन गरेको सरसफाइ साक्षरता कक्षा वा घरभेटमध्य तपाईंलाई कुन बिधीमार्फत ज्ञान हासिल गर्न सजिलो भयो?	quick						selected(${hygiene_lit_class},'1') and selected(${fchv},'1')		yes
97	:	select_one yes_no_a	covid_heard	Have you ever heard of Corona Virus SARS 2 or of Covid 19?	के तपाईंले कहिल्यै कोरोना भाइरस वा कोभिड १९ को बारेमा सुन्नुभएको छ?	97:Have you ever heard of Corona Virus SARS 2 or of Covid 19?	97:के तपाईंले कहिल्यै कोरोना भाइरस वा कोभिड १९ को बारेमा सुन्नुभएको छ?	quick
98	:	select_multiple symptoms_list	covid_symptoms	What are the symptoms of Covid 19?	कोविद १९ का लक्षणहरु के के हुन्?	98:What are the symptoms of Covid 19?	98: कोविद १९ का लक्षणहरु के के हुन्?							selected(${covid_heard},'1')
99	:	select_one yes_no_a	covid_info	Have you received any special information on particular hygiene measures that should be taken to avoid Covid19 during the pandemic?	कोभिड १९ महामारीबाट जोगिन तपाईले कुनै स्वास्थ तथा सरसफाई सम्बन्धि बिशेष उपायहरूबारे जानकारी प्राप्त गर्नुभएको छ?	99:Have you received any special information on particular hygiene measures that should be taken to avoid Covid19 during the pandemic?	99:कोभिड १९ महामारीबाट जोगिन तपाईले कुनै स्वास्थ तथा सरसफाई सम्बन्धि बिशेष उपायहरूबारे जानकारी प्राप्त गर्नुभएको छ?	quick						selected(${covid_heard},'1')
100	:	select_multiple covid_list	covid_measures	Which hygiene measures did you take after receiving information on Covid19?	तपाइले कोभिड १९ बारे स्वास्थ तथा सरसफाई जानकारी प्राप्त गर्नु भएपछि कुन कुन उपायहरू अपनाउनु भयो?	100:Which hygiene measures did you take after receiving information on Covid19?	100: तपाइले कोभिड १९ बारे स्वास्थ तथा सरसफाई जानकारी प्राप्त गर्नु भएपछि कुन कुन उपायहरू अपनाउनु भयो?	quick	Do not read out; listen to explanation and tick applicable boxes	कृपया सबै बैकल्पिक उत्तर नपढ्नुहोला, उनिहरुले भनेको आधारमा मिल्ने बैकल्पिक उत्तरहरुमा टिक लगाउने				selected(${covid_heard},'1') and selected(${covid_info},'1')
101	:	select_multiple covid_routes	covid_routes	What are the routes of transmitting the virus?	कोविड भाइरस सर्ने मार्गहरू के के हुन्?	101:What are the routes of transmitting the virus?	101:कोविड भाइरस सर्ने मार्गहरू के के हुन्?							selected(${covid_heard},'1')
102	:	select_multiple prevent_list	covid_prevent	How can you prevent spread of Covid19?	तपाइँ कोविड १९ भाइरसको रोकथाम कसरी गर्नसक्नुहुन्छ?	102:How can you prevent spread of Covid19?	102:तपाइँ कोविड १९ भाइरसको रोकथाम कसरी गर्नसक्नुहुन्छ?							selected(${covid_heard},'1')
103	:	select_multiple applied_list	covid_applied	Which of the previously mentioned protective measures have you applied?	तपाईंले भर्खर उल्लेख गर्नु भएको कुन उपाय अपनाउनु भएको छ?	103:Which of the previously mentioned protective measures have you applied?	103:तपाईंले भर्खर उल्लेख गर्नु भएको कुन उपाय अपनाउनु भएको छ?							selected(${covid_heard},'1')
104	:	select_one frequency_list	covid_applied1	How often have you applied these protective measures?	तपाईंले यी सुरक्षाका उपायहरू कति पटक प्रयोग गर्नुभयो?	104:How often have you applied these protective measures?	104:तपाईंले यी सुरक्षाका उपायहरू कति पटक प्रयोग गर्नुभयो?							selected(${covid_heard},'1')
	:	select_one yes_no_a	contractedcovid	Do you suspect that you or a member of your household, family or anyone else that you know has contracted COVID-19?	के तपाइँ वा तपाइँको घर परिवार, वा तपाइले चिन्ने अरू कसैलाई कोविड १९ भाइरसको संक्रमण भएको छ?	:Do you suspect that you or a member of your household, family or anyone else that you know has contracted COVID-19?	:के तपाइँ वा तपाइँको घर परिवार, वा तपाइले चिन्ने अरू कसैलाई कोविड १९ भाइरसको संक्रमण भएको छ?							selected(${covid_heard},'1')
106	:	integer	contractedcovid1	If yes, how many people? If no go to question 115.	यदि छ भने कति जना लाई? छैन भने प्रश्न न ११५ मा जानुहोस।	106:If yes, how many people? If no go to question 115.	106:यदि छ भने कति जना लाई? छैन भने प्रश्न न ११५ मा जानुहोस।							selected(${covid_heard},'1') and selected(${contractedcovid},'1')
107	:	integer	diagnosis	How many people in your family had a confirmed diagnosis of Covid19?	तपाईको परिवारका कति जना व्यक्तिहरुमा कोभिड १९ भाइरसको पुस्टि भयो?	107:How many people in your family had a confirmed diagnosis of Covid19?	107:तपाईको परिवारका कति जना व्यक्तिहरुमा कोभिड १९ भाइरसको पुस्टि भयो?							selected(${covid_heard},'1')
108	:	select_multiple treatment_list	treatment	What kind of measures did you take to treat a person infected with Covid19?	कोविड १९ बाट संक्रमित व्यक्तिलाई उपचार गर्न तपाईंले कस्तो किसिमको उपायहरू अपनाउनु भयो?	108:What kind of measures did you take to treat a person infected with Covid19?	108:कोविड १९ बाट संक्रमित व्यक्तिलाई उपचार गर्न तपाईंले कस्तो किसिमको उपायहरू अपनाउनु भयो?							selected(${covid_heard},'1') and ${diagnosis}>=1
109	:	integer	treatment_a	How many of your family members needed treatment in the health centre or hospital due to Covid19?	तपाईंको परिवारका कति सदस्यहरू कोभिड १९ को कारणले स्वास्थ्य केन्द्र वा अस्पतालमा उपचारको आवश्यकता पर्‍यो?	109:How many of your family members needed treatment in the health centre or hospital due to Covid19?	109:तपाईंको परिवारका कति सदस्यहरू कोभिड १९ को कारणले स्वास्थ्य केन्द्र वा अस्पतालमा उपचारको आवश्यकता पर्‍यो?							selected(${covid_heard},'1') and ${diagnosis}>=1
110	:	select_one yes_no_a	death	Has anybody in your family died due to Covid19?	के तपाईंको परिवारमा कोही कोविड १९ को कारणले मृत्यु भएका छन्?	110:Has anybody in your family died due to Covid19?	110:के तपाईंको परिवारमा कोही कोविड १९ को कारणले मृत्यु भएका छन्?							selected(${covid_heard},'1') and ${diagnosis}>=1
111	:	integer	died_number	How many family members died due to Covid19?	कोविड १९ को कारण कति परिवारका सदस्यहरूको मृत्यु भयो?	111:How many family members died due to Covid19?	111:कोविड १९ को कारण कति परिवारका सदस्यहरूको मृत्यु भयो?							selected(${covid_heard},'1') and selected(${death},'1')
112	:	select_one measures_list	measures	What kind of measures did you take to protect family members or the community after you had contact with an infected person?	संक्रमित व्यक्तिसँग सम्पर्कमा आएपछि परिवारका सदस्यहरू वा समुदायलाई जोगाउन तपाईंले कस्तो प्रकारको उपायहरू गर्नुभयो?	112:What kind of measures did you take to protect family members or the community after you had contact with an infected person?	112:संक्रमित व्यक्तिसँग सम्पर्कमा आएपछि परिवारका सदस्यहरू वा समुदायलाई जोगाउन तपाईंले कस्तो प्रकारको उपायहरू गर्नुभयो?							selected(${covid_heard},'1')
113	:	select_multiple informationsource_list	information_source	From which information source have you learned about Covid19?	कुन जानकारी स्रोतबाट तपाईंले कोविड १९ को बारेमा थाहा पाउनुभयो?	113:From which information source have you learned about Covid19?	113:कुन जानकारी स्रोतबाट तपाईंले कोविड १९ को बारेमा थाहा पाउनुभयो?							selected(${covid_heard},'1')
114	:	select_one informationsource_list	information_source_a	Which information source provided you the most helpful information?	कुन जानकारी स्रोतले तपाईंलाई सबैभन्दा महत्तोपुर्न जानकारी प्रदान गर्‍यो?	114:Which information source provided you the most helpful information?	114:कुन जानकारी स्रोतले तपाईंलाई सबैभन्दा महत्तोपुर्न जानकारी प्रदान गर्‍यो?							selected(${covid_heard},'1')
115	:	select_one socialdistance_list	social_distance	To what extent do you feel your community has complied with social distancing measures?	कुन हदसम्म तपाईलाई लाग्छ कि तपाईको समुदायले सामाजिक दुरीका उपायहरु अपनाएको छ?	115:To what extent do you feel your community has complied with social distancing measures?	115:कुन हदसम्म तपाईलाई लाग्छ कि तपाईको समुदायले सामाजिक दुरीका उपायहरु अपनाएको छ?							selected(${covid_heard},'1')
116	:	select_multiple concern1_list	covid_concern	What are your top three concerns relating to COVID-19?	तपाईंको कोविड १९ संग सम्बन्धित शीर्ष तीन चिन्ताहरू के के हुन्?	116:What are your top three concerns relating to COVID-19?	116:तपाईंको कोविड १९ संग सम्बन्धित शीर्ष तीन चिन्ताहरू के के हुन्?							selected(${covid_heard},'1')
		end group
		begin group	sectionD	E - Child Health	घ स्वास्थ्य स्थिती तथा जोखिमको जन चेतना	E - Child Health	घ स्वास्थ्य स्थिती तथा जोखिमको जन चेतना							${consent}='1'
		note	note_d	E - Child Health	घ स्वास्थ्य स्थिती तथा जोखिमको जन चेतना	E - Child Health	घ स्वास्थ्य स्थिती तथा जोखिमको जन चेतना
117	:	select_multiple causes_diarrheal_list	causes_diarrheal	What are the causes for diarrheal diseases?	झाडा पखाला रोगका कारणहरु के के हुन सक्छन्?	117:What are the causes for diarrheal diseases?	117:झाडा पखाला रोगका कारणहरु के के हुन सक्छन्?		Let the respondent explain the cause, tick the selection which matches the explanation best	उतरदालाई व्याख्या गर्न लगाई उहाले भनेको आधारमा मिल्ने उत्तरहरुमा टिक लगाउने	(not(selected(., 'not_correspond_with_real_cause') and ( selected(.,'pathogen') or selected(.,'faecalpathogen') or selected(.,'dirtyhands') or selected(.,'dirtyfood') or selected(.,'dirtywater') )) )					yes
118	:	select_one vulnerability_gen_list	vulnerability	How high do you feel is the risk that you will get diarrhea if you drink untreated water?	पानी शुद्दिकरण नगरि पिउनाले झाडापखाला लाग्न सक्छ भन्ने बारेमा तपाइको धारणा कस्तो छ ?	118:How high do you feel is the risk that you will get diarrhea if you drink untreated water?	118:पानी शुद्दिकरण नगरि पिउनाले झाडापखाला लाग्न सक्छ भन्ने बारेमा तपाइको धारणा कस्तो छ ?	quick	Only read options if answer unclear. Use 5 dots scale	शुरुमा बैकल्पिक उत्तर नभन्ने, उनिहरुले भनेको आधारमा उत्तर प्रष्ट नभएमा बैकल्पिक उत्तर सुनाउने र सहि उत्तर लेख्ने। पाँच डट मापन प्रयोग गर्नुहोस्।						yes
119	:	select_one severity_list	severity	Imagine your child below 5 years has diarrhea, how severe would be the impact on his life and development?	मान्नुहोस तपाइको ५ वर्षमुनिको बच्चालाइ झाडापखाला भएको छ भने उसको बृद्धि र विकासमा कतिको असर पर्दछ?	119:Imagine your child below 5 years has diarrhea, how severe would be the impact on his life and development?	119:मान्नुहोस तपाइको ५ वर्षमुनिको बच्चालाइ झाडापखाला भएको छ भने उसको बृद्धि र विकासमा कतिको असर पर्दछ?	quick	Only read options if answer unclear. Use 5 dots scale	शुरुमा बैकल्पिक उत्तर नभन्ने, उनिहरुले भनेको आधारमा उत्तर प्रष्ट नभएमा बैकल्पिक उत्तर सुनाउने र सहि उत्तर लेख्ने। पाँच डट मापन प्रयोग गर्नुहोस्।						yes
		begin group	illnesschildren_one	Children's illnesses	बालबालिकाको बिरामीको विवरण, बच्चा एक	Children's illnesses	बालबालिकाको बिरामीको विवरण, बच्चा एक
120	:	text	childone	Note the ID Code of child	बच्चाको आ. ई. दि. कोड	120:Note the ID Code of child	120:बच्चाको आ. ई. दि. कोड									yes
121	:	text	childone_age	How old is child?	बच्चा को उमेर	121:How old is child?	121:बच्चा को उमेर		Enter number of years and number of months, eg : 1Y 8M	बर्षको संख्या र महिनाको संख्या प्रविष्ट गर्नुहोस् (1Y 8M)						yes
122	:	select_one sex_list	childone_sex	What is the gender of child ?	बच्चा को लिङ्ग	122:What is the gender of child ?	122:बच्चा को लिङ्ग	quick								yes
		begin group	table_child1	Type of illnesses	रोगहरु को प्रकार, बच्चा एक	Type of illnesses	रोगहरु को प्रकार, बच्चा एक	table-list
		note	note_ch_one	Has your child suffered from any of the following illnesses in the past 7 days?	बच्चा विगतमा ७ दिनमा निम्न कुनै रोगहरु बाट ग्रसित भएको थियो?	Has your child suffered from any of the following illnesses in the past 7 days?	बच्चा विगतमा ७ दिनमा निम्न कुनै रोगहरु बाट ग्रसित भएको थियो?
123	:	select_one yes_no_f	fever_a	Fever	ज्वरो	123:Fever	123:ज्वरो									yes
124	:	select_one yes_no_f	cough_a	Cough	खोकी	124:Cough	124:खोकी									yes
125	:	select_one yes_no_f	respiration_a	Respiratory difficulties	स्वाशमा कठिनाइ	125:Respiratory difficulties	125:स्वाशमा कठिनाइ									yes
126	:	select_one yes_no_f	diarrhoea_a	Diarrhoea (passage of liquid stool more than 3 times per day)	पखाला (प्रति दिन तरल दिशाको को खण्ड ३ भन्दा बढी पटक)	126:Diarrhoea (passage of liquid stool more than 3 times per day)	126:पखाला (प्रति दिन तरल दिशाको को खण्ड ३ भन्दा बढी पटक)									yes
127	:	select_one yes_no_f	bloodystool_a	Blood in stool	दिशामा रगत	127:Blood in stool	127:दिशामा रगत									yes
128	:	select_one yes_no_f	mucusstool_a	Mucus in stool	दिशामा खकार	128:Mucus in stool	128:दिशामा खकार									yes
129	:	select_one yes_no_f	bloodyurine_a	Blood in urine	मूत्रमा रगत	129:Blood in urine	129:मूत्रमा रगत									yes
		end group	table_child1
		end group	illnesschildren_one
130	:	select_one yes_no_f	medicaladvice_one	Did you seek medical advice for the condition/illness of your child?	तपाईं उक्त स्थिति/रोगका लागि चिकित्सा सल्लाह खोज गर्नुभयो?	130:Did you seek medical advice for the condition/illness of your child?	130:तपाईं उक्त स्थिति/रोगका लागि चिकित्सा सल्लाह खोज गर्नुभयो?	quick								yes
131	:	select_multiple treatmentplace	treatment_one	Where did you seek medical advice or treatment?	यदि गर्नुभयो भने कहाँ गर्नुभयो?	131:Where did you seek medical advice or treatment?	131:यदि गर्नुभयो भने कहाँ गर्नुभयो?							selected(${medicaladvice_one}, '1')		yes
132	:	select_multiple no_treatment	no_treat_one	Why did you not seek medical advice?	यदि चिकित्सा सल्लाह खोज्नु भएन भने किन खोज्नुभएन?	132:Why did you not seek medical advice?	132:यदि चिकित्सा सल्लाह खोज्नु भएन भने किन खोज्नुभएन?							selected(${medicaladvice_one}, '0')		yes
133	:	select_one yes_no_a	parasites	Have you ever heard of 'intestinal parasites'?	के तपाईंले कहिल्यै 'परजीवी' को बारेमा सुन्नुभएको छ?	133:Have you ever heard of 'intestinal parasites'?	133:के तपाईंले कहिल्यै 'परजीवी' को बारेमा सुन्नुभएको छ?	quick								yes
134	:	select_multiple protect_parasites	parasites_a	What can be done against intestinal parasites	परजीवी विरुद्ध के गर्न सकिन्छ?	134:What can be done against intestinal parasites	134:परजीवी विरुद्ध के गर्न सकिन्छ?		Do not promt	आँफै जवाफ दिन लगाउनुहोस्				selected(${parasites}, '1')		yes
		end group
		begin group	sectionE	F - Nutrition	पोषण	F - Nutrition	पोषण							${consent}='1'
		note	note_e	F - Nutrition	पोषण	F - Nutrition	पोषण
135	:	select_one yes_no_a	breastfeed_a	Did you breastfeed your youngest child?	बच्चालाई स्तनपान गर्नुभयो?	135:Did you breastfeed your youngest child?	135:बच्चालाई स्तनपान गर्नुभयो?	quick								yes
136	:	integer	breastfeedtime_a	How many months did you breastfeed your child?	बच्चालाई कति महिना स्तनपान गर्नुभयो?	136:How many months did you breastfeed your child?	136:बच्चालाई कति महिना स्तनपान गर्नुभयो?							selected(${breastfeed_a}, '1')		yes
137	:	select_one yes_no_g	breastfeed_add_a	Did you feed your child any other liquids or foods during the first six months in addition to mother breastfeeding?	बच्चालाई पहिलो छ महिनामा आमाको दूध बाहेक कुनै पनि अन्य तरल वा खाद्य पदार्थ दिनुभयो?	137:Did you feed your child any other liquids or foods during the first six months in addition to mother breastfeeding?	137:बच्चालाई पहिलो छ महिनामा आमाको दूध बाहेक कुनै पनि अन्य तरल वा खाद्य पदार्थ दिनुभयो?	quick						selected(${breastfeed_a}, '1')		yes
138	:	integer	age_weaning_a	After how many months of age did you start to provide additional weaning food to your child?	बच्चालाई कति महिना पछि थप खाना प्रदान गर्न सुरु गर्नुभयो?	138:After how many months of age did you start to provide additional weaning food to your child?	138:बच्चालाई कति महिना पछि थप खाना प्रदान गर्न सुरु गर्नुभयो?							selected(${breastfeed_a}, '1')		yes
139	:	integer	nr_meals_children	Usually how many meals do your children eat per day?	छोराछोरीलाई प्रति दिन सामान्यतया कति पटक भोजन खान दिनुहुन्छ?	139:Usually how many meals do your children eat per day?	139:छोराछोरीलाई प्रति दिन सामान्यतया कति पटक भोजन खान दिनुहुन्छ?									yes
140	:	select_one yes_no_h	add_meals	Do you give your child other things to eat, for example sweets or snacks in addition to the usual meals?	तपाईं आफ्नो बच्चाहरुलाई सामान्य भोजन बाहेक अन्य कुनै उदाहरणका लागि मिठाई, चाउचाउहरू खान दिनुहुन्छ?	140:Do you give your child other things to eat, for example sweets or snacks in addition to the usual meals?	140:तपाईं आफ्नो बच्चाहरुलाई सामान्य भोजन बाहेक अन्य कुनै उदाहरणका लागि मिठाई, चाउचाउहरू खान दिनुहुन्छ?	quick								yes
141	:	text	add_meals_what	What do you give?	यदि दिनुहुन्छ भंने के दिनुहुन्छ?	141:What do you give?	141:यदि दिनुहुन्छ भंने के दिनुहुन्छ?							selected(${add_meals},'1')		yes
142	:	select_one yes_no_g	suppl_meals	Do you give your child any food supplements, for example (sarbottam pitho) in addition to the usual meals?	तपाईं आफ्नो बच्चाहरुलाई सामान्य भोजन बाहेक कुनै पनि खाद्य पूरक, उदाहरणका लागि (सर्बोत्तम पिठो) दिनुहुन्छ?	142:Do you give your child any food supplements, for example (sarbottam pitho) in addition to the usual meals?	142:तपाईं आफ्नो बच्चाहरुलाई सामान्य भोजन बाहेक कुनै पनि खाद्य पूरक, उदाहरणका लागि (सर्बोत्तम पिठो) दिनुहुन्छ?	quick								yes
143	:	text	suppl_meals_what	What supplements do you give?	यदि दिनुहुन्छ भंने तपाईं के पूरक दिनुहुन्छ?	143:What supplements do you give?	143:यदि दिनुहुन्छ भंने तपाईं के पूरक दिनुहुन्छ?							selected(${suppl_meals},'1')		yes
144	:	integer	nr_meals_adults	How many meals per day do the adults in your household eat?	तपाईंको आफ्नो घरमा वयस्कहरुले प्रति दिन कति पटक भोजन गर्छन्?	144:How many meals per day do the adults in your household eat?	144:तपाईंको आफ्नो घरमा वयस्कहरुले प्रति दिन कति पटक भोजन गर्छन्?									yes
		begin group	foodtype	Type of food	खानाको प्रकार	Type of food	खानाको प्रकार	field-list
		note	foodtype2	In the past week, can you think about whether your family consumed any of these foods?	गत हप्तामा, तपाईंको आफ्नो परिवारले कुनै पनि यी कुनै पनि खाद्य पदार्थ को खपत गरेको विचार गर्नसक्नुहुन्छ?	In the past week, can you think about whether your family consumed any of these foods?	गत हप्तामा, तपाईंको आफ्नो परिवारले कुनै पनि यी कुनै पनि खाद्य पदार्थ को खपत गरेको विचार गर्नसक्नुहुन्छ?
145	:	select_one foodfrequency_list	starch	Starchy staple food (rice, grain, potato, etc.)	स्टार्च युक्त खाना (चामल, अन्न, आलु, आदि)	145:Starchy staple food (rice, grain, potato, etc.)	145:स्टार्च युक्त खाना (चामल, अन्न, आलु, आदि)									yes
146	:	select_one foodfrequency_list	beans	Beans, peas or lentils	सिमी, मटर वा दाल	146:Beans, peas or lentils	146:सिमी, मटर वा दाल									yes
147	:	select_one foodfrequency_list	nut	Nuts or seeds	सुकेको फल वा बीउ	147:Nuts or seeds	147:सुकेको फल वा बीउ									yes
148	:	select_one foodfrequency_list	dairy	Dairy products (for example milk, yoghurt)	डेयरी उत्पादन (उदाहरण दूध लागि, दही)	148:Dairy products (for example milk, yoghurt)	148:डेयरी उत्पादन (उदाहरण दूध लागि, दही)									yes
149	:	select_one foodfrequency_list	meat	Meat or fish	मासु वा माछा	149:Meat or fish	149:मासु वा माछा									yes
150	:	select_one foodfrequency_list	egg	Eggs	अन्डा	150:Eggs	150:अन्डा									yes
151	:	select_one foodfrequency_list	leafyveg	Leafy green vegetables (sauce included)	पत्तेदार हरियो तरकारी (सस समावेश)	151:Leafy green vegetables (sauce included)	151:पत्तेदार हरियो तरकारी (सस समावेश)									yes
152	:	select_one foodfrequency_list	vegetables	Other vegetables	अन्य तरकारी	152:Other vegetables	152:अन्य तरकारी									yes
153	:	select_one foodfrequency_list	fruit	Fruits	फल	153:Fruits	153:फल									yes
		end group	foodtype
154	:	select_one yndn_list	foodsecurity_e	Is your harvest enough for meeting your household’s food needs all year long?	के तपाईंको घरको उब्जनी वर्ष भरीको लागी पर्याप्त छ?	154:Is your harvest enough for meeting your household’s food needs all year long?	154:के तपाईंको घरको उब्जनी वर्ष भरीको लागी पर्याप्त छ?	quick								yes
155	:	select_one foodsuff_list	foodsecurity_a	For how many months do you have to buy extra food (not sufficient production from own agricultural activities)?	तपाईंको आफ्नो खेतिपातीको उत्पादन बाहेक बर्षमा कती महिना खाद्यान्न खरिद गर्नुहुन्छ?	155:For how many months do you have to buy extra food (not sufficient production from own agricultural activities)?	155:तपाईंको आफ्नो खेतिपातीको उत्पादन बाहेक बर्षमा कती महिना खाद्यान्न खरिद गर्नुहुन्छ?	quick						selected(${foodsecurity_e},'0')		yes
		end group
		begin group	sectionI	G - Observation through the interviewer ( your own observation )	झ अन्तर्वाता लिनेको स्वअवलोकन	G - Observation through the interviewer ( your own observation )	झ अन्तर्वाता लिनेको स्वअवलोकन							${consent}='1'
		note	note_g	G - Observation through the interviewer ( your own observation )	झ अन्तर्वाता लिनेको स्वयम अवलोकन अब आउने प्रश्नहरु तपाईंको अवलोकनमा निर्भर हुनेछ।	G - Observation through the interviewer ( your own observation )	झ अन्तर्वाता लिनेको स्वयम अवलोकन अब आउने प्रश्नहरु तपाईंको अवलोकनमा निर्भर हुनेछ।
156	:	select_one walls_list	walls	What type of walls does the main house have?	घरको भित्ता	156:What type of walls does the main house have?	156:घरको भित्ता	quick								yes
157	:	select_one roof_list	roof	What type of roof does the main house have?	घरको छाना	157:What type of roof does the main house have?	157:घरको छाना	quick								yes
158	:	select_one floor_list	floor	What type of floor does the main house have?	घरको भुँइ?	158:What type of floor does the main house have?	158:घरको भुँइ?	quick								yes
159	:	select_multiple treatment_available_list	treatment_available	Can you show me the product you use for water treatment?	के तपाइले पानीको शुद्विकरणमा प्रयोग गर्ने साधन देखाउन सक्नुहुन्छ?	159:Can you show me the product you use for water treatment?	159:के तपाइले पानीको शुद्विकरणमा प्रयोग गर्ने साधन देखाउन सक्नुहुन्छ?				not(selected(., 'no_product_present') and ( selected(.,'black_kettle') or selected(.,'chlorine_solution') or selected(.,'water_filter') or selected(.,'sodis_bottles_in_house') or selected(.,'pur_flocc_sedimentation') or selected(.,'cloth_for_filtration') ))					yes
		begin group	condition_transportcont	Condition of water transport container	पानी ओसार्ने भाडाको अवस्था	Condition of water transport container	पानी ओसार्ने भाडाको अवस्था	field-list
		note	note_transportcont	In which condition is the container used for water transport?	पानी बोक्ने भाडाको अवस्था कस्तो छ?	In which condition is the container used for water transport?	पानी बोक्ने भाडाको अवस्था कस्तो छ?
160	:	select_one yes_no_a	transportcont_clean	Is the water transport container clean?	के पानी बोक्ने भाडा सफा छ?	160:Is the water transport container clean?	160:के पानी बोक्ने भाडा सफा छ?
161	:	select_one yes_no_a	transportcont_lid	Does the water transport container have a lid?	के पानी बोक्ने भाडाको ढक्कन छ?	161:Does the water transport container have a lid?	161:के पानी बोक्ने भाडाको ढक्कन छ?
162	:	select_one yes_no_a	transportcont_broken	Is the water transport container broken?	के पानी बोक्ने भाडा फुटेको वा टुटेको छ?	162:Is the water transport container broken?	162:के पानी बोक्ने भाडा फुटेको वा टुटेको छ?
		end group	condition_transportcont
		begin group	condition_storagecont	Condition of water storage container	भन्डारण गर्ने भाडाको अवस्था	Condition of water storage container	भन्डारण गर्ने भाडाको अवस्था	field-list
		note	note_storagecont	In which condition is the water storage container?	पानी भन्डारण गर्ने भाडाको अवस्था कस्तो छ?	In which condition is the water storage container?	पानी भन्डारण गर्ने भाडाको अवस्था कस्तो छ?
163	:	select_one yes_no_a	storagecont_clean	Is the water storage container clean?	के पानी भन्डारण गर्ने भाडा सफा छ?	163:Is the water storage container clean?	163:के पानी भन्डारण गर्ने भाडा सफा छ?
164	:	select_one yes_no_a	storagecont_lid	Does the water storage container have a lid?	के पानी भन्डारण गर्ने भाडाको ढकनी छ ?	164:Does the water storage container have a lid?	164:के पानी भन्डारण गर्ने भाडाको ढकनी छ ?
165	:	select_one yes_no_a	storagecont_broken	Is the water storage container broken?	के पानी भन्डारण गर्ने भाडामा फुटेको वा चुहिएको छ ?	165:Is the water storage container broken?	165:के पानी भन्डारण गर्ने भाडामा फुटेको वा चुहिएको छ ?
		end group	condition_storagecont
166	:	select_one kind_toilet_list	kind_toilet	What kind of toilet does the HH have on the compound?	घरको हाता भित्र कुन प्रकारको चर्पी छ ?	166:What kind of toilet does the HH have on the compound?	166:घरको हाता भित्र कुन प्रकारको चर्पी छ ?	quick								yes
		begin group	condition_toilet	Condition of the toilet	चर्पीको अवस्था	Condition of the toilet	चर्पीको अवस्था	field-list						not (selected (${kind_toilet},'no_latrine'))
		note	note_toilet	In which condition is the toilet?	चर्पीको अवस्था कस्तो छ?	In which condition is the toilet?	चर्पीको अवस्था कस्तो छ?
167	:	select_one yes_no_a	toilet_clean	Is the toilet clean?	के चर्पी सफा छ?	167:Is the toilet clean?	167:के चर्पी सफा छ?		There are no traces of faeces and dirt in the toilet	चर्पीमा फोहोर अथवा दिशा नभयको						yes
168	:	select_one yes_no_a	toilet_lid	Does the toilet have a lid?	के चर्पीको ढोका छ?	168:Does the toilet have a lid?	168:के चर्पीको ढोका छ?									yes
169	:	select_multiple toilet_material_list	toilet_mat	Are these material available?	के यी सामाग्रीहरु उपलब्ध छन?	169:Are these material available?	169:के यी सामाग्रीहरु उपलब्ध छन?				not(selected(., 'none') and ( selected(.,'sandals') or selected(.,'drum_water') or selected(.,'brush') ))					yes
		end group	condition_toilet
170	:	select_one kind_handwashing_list	kind_handwashing	What kind of handwashing facilities does the HH have?	घरको हाता भित्र हात धुने ब्यवस्था कस्तो प्रकारको छ?	170:What kind of handwashing facilities does the HH have?	170:घरको हाता भित्र हात धुने ब्यवस्था कस्तो प्रकारको छ?	quick								yes
		begin group	condition_handwashing	Condition of handwashing facilities	हात धुने स्थानको अवस्था	Condition of handwashing facilities	हात धुने स्थानको अवस्था	field-list						not(selected(${kind_handwashing},'nonex'))
		note	note_handfacilities	In which conditions are the hand washing facilities?	हात धुने ठाउको अवस्था कस्तो छ?	In which conditions are the hand washing facilities?	हात धुने ठाउको अवस्था कस्तो छ?
171	:	select_one yes_no_a	handfacilities_cond	Are the handwashing facilities in good condition?	के तपाईंको हात धुने ब्यवस्था राम्रो छ?	171:Are the handwashing facilities in good condition?	171:के तपाईंको हात धुने ब्यवस्था राम्रो छ?		Handwashing station is operational and not broken	हात धुने ब्यवस्था राम्रो छ र ठीक अवस्थामा छ						yes
172	:	select_one yes_no_a	handfacilities_clean	Are the handwashing facilities clean?	के हात धुने ब्यवस्था सफा छ?	172:Are the handwashing facilities clean?	172:के हात धुने ब्यवस्था सफा छ?		Handwashing station has shows no signs of dirt	हात धुने ब्यवस्थामा फोहोर छैन						yes
173	:	select_one yes_no_a	handfacilities_soap	Is soap available?	साबुन उपलब्ध छ?	173:Is soap available?	173:साबुन उपलब्ध छ?									yes
174	:	select_one yes_no_a	handfacilities_water	Is water available?	पानी उपलब्ध छ?	174:Is water available?	174:पानी उपलब्ध छ?									yes
		end group	condition_handwashing
		begin group	obs_animal	Animals	पशुहरू	Animals	पशुहरू	field-list
		note	animal	Animal in and around the house	घरमा र घर वोरपर पशुहरूको स्थिती	Animal in and around the house	घरमा र घर वोरपर पशुहरूको स्थिती
175	:	select_one stable	stable_HH	Are the household and the cowshed together or separate?	घर र गोठ घर भित्रनै छ कि छुट्टा छुट्टै छन्?	175:Are the household and the cowshed together or separate?	175:घर र गोठ घर भित्रनै छ कि छुट्टा छुट्टै छन्?									yes
176	:	select_one yes_no_a	hh_animal	Can you see any animals inside the house?	के तपाईं घर भित्र कुनै जनावरहरू देख्न सक्नुहुन्छ?	176:Can you see any animals inside the house?	176:के तपाईं घर भित्र कुनै जनावरहरू देख्न सक्नुहुन्छ?									yes
177	:	select_one yes_no_a	animal_faeces_outyn	Can you see animal faeces around the house?	के तपाईंको घर वरिपरि पशुको दिशा अथवा मल भेट्न सक्नुहुन्छ?	177:Can you see animal faeces around the house?	177:के तपाईंको घर वरिपरि पशुको दिशा अथवा मल भेट्न सक्नुहुन्छ?	quick								yes
178	:	select_one animalfaeces_list	animal_faeces_outnr	How much animal faeces can you see around the house?	घरको वरिपरि तपाईंले जनावरहरूको कत्तिको दिशा अथवा मल देख्न सक्नुहुन्छ?	178:How much animal faeces can you see around the house?	178:घरको वरिपरि तपाईंले जनावरहरूको कत्तिको दिशा अथवा मल देख्न सक्नुहुन्छ?	quick						selected(${animal_faeces_outyn},'1')		yes
179	:	select_one yes_no_a	animal_faeces_inyn	Can you see animal faeces in the house?	के तपाईंले घर भित्र पशुको मल देख्न सक्नुहुन्छ?	179:Can you see animal faeces in the house?	179:के तपाईंले घर भित्र पशुको मल देख्न सक्नुहुन्छ?	quick								yes
180	:	select_one animalfaeces_list	animal_faeces_innr	How much animal faeces can you see in the house?	तपाईंले घर भित्र कति जति पशुको मल देख्न सक्नुहुन्छ?	180:How much animal faeces can you see in the house?	180:तपाईंले घर भित्र कति जति पशुको मल देख्न सक्नुहुन्छ?	quick						selected(${animal_faeces_inyn},'1')		yes
		end group	obs_animal
		begin group	obs_trash	Garbage	फोहोर	Garbage	फोहोर	field-list
		note	garbage	Garbage	फोहोर	Garbage	फोहोर
181	:	select_one yes_no_a	hh_out	Can you see trash spread outside the house?	के तपाईं घर बाहिर कुनै फोहोर देख्नसक्नुहुन्छ?	181:Can you see trash spread outside the house?	181:के तपाईं घर बाहिर कुनै फोहोर देख्नसक्नुहुन्छ?									yes
182	:	select_one yes_no_a	garbage_pit	Does the household have a garbage pit to dispose garbage?	के घरमा फोहोर निस्क्रिय गर्नको लागि फोहोर फ्याक्ने खाल्डो छ?	182:Does the household have a garbage pit to dispose garbage?	182:के घरमा फोहोर निस्क्रिय गर्नको लागि फोहोर फ्याक्ने खाल्डो छ?									yes
183	:	select_one yes_no_a	hh_in	Can you see trash spread inside the house?	के तपाई घरभित्र फोहोर छरिएको देख्नुहुन्छ?	183:Can you see trash spread inside the house?	183:के तपाई घरभित्र फोहोर छरिएको देख्नुहुन्छ?									yes
		end group	obs_trash
		begin group	obs_kitchen	Kitchen	भान्सा	Kitchen	भान्सा	field-list
		note	kitchen	Kitchen	भान्सा	Kitchen	भान्सा
184	:	select_one yes_no_a	dish_high	Are clean dishes kept high?	के सफा भाडाहरु माथि छुट्टै राखेका छन्?	184:Are clean dishes kept high?	184:के सफा भाडाहरु माथि छुट्टै राखेका छन्?									yes
185	:	select_one yes_no_a	food_cov	Is the entirety of food covered ?	के सम्पूर्ण खाना छोप्पियको छ?	185:Is the entirety of food covered ?	185:के सम्पूर्ण खाना छोप्पियको छ?									yes
186	:	select_one yes_no_a	dry_rack	Is there dry rack to dry your utensils and dishes after washing?	के भाडा सुकाउन र राख्न केही दराजहरु छन्?	186:Is there dry rack to dry your utensils and dishes after washing?	186:के भाडा सुकाउन र राख्न केही दराजहरु छन्?									yes
187	:	select_one yes_no_a	hh_flies	Is there a significant number of flies in the kitchen (more than 10)?	के भान्सामा झिँगाहरु छन्? (१० भन्दा बढी)	187:Is there a significant number of flies in the kitchen (more than 10)?	187:के भान्सामा झिँगाहरु छन्? (१० भन्दा बढी)		if more than 10, type yes	दस भन्दा माथि भय छन् लेख्नु होस्						yes
		end group	obs_kitchen
		begin group	obs_person	Personal hygiene	व्यक्तिगत सर्सफाइ	Personal hygiene	व्यक्तिगत सर्सफाइ	field-list
		note	pers_hyg	Personal hygiene	व्यक्तिगत सर्सफाइ	Personal hygiene	व्यक्तिगत सर्सफाइ
188	:	select_one yes_no_a	shoe_parent	Is the Mother/Father wearing shoes?	के आमा / बुबाले जुत्ता लगाउनुभयको छ?	188:Is the Mother/Father wearing shoes?	188:के आमा / बुबाले जुत्ता लगाउनुभयको छ?		Look at respondant feet	उत्तरदायीको खुट्टा हेर्नुहोस्						yes
189	:	select_one yes_no_a	hand_parent	Are the Mother/Father's hands clean?	के आमा / बुबाको हात सफा छ?	189:Are the Mother/Father's hands clean?	189:के आमा / बुबाको हात सफा छ?		Look at respondant hand	उत्तरदायीको हातमा हेर्नुहोस्						yes
190	:	select_one yes_no_a	hand_child1	Are the hands of child clean?	के बच्चाहरूको हात सफा छ?	190:Are the hands of child clean?	190:के बच्चाहरूको हात सफा छ?		No traces of dirt visible	फोहोर देखिदैन						yes
191	:	select_one yes_no_a	hh_cloth	Can you see any dirty cloth piles lying?	के तपाईं कुनै फोहोर कपडा देख्न सक्नुहुन्छ?	191:Can you see any dirty cloth piles lying?	191:के तपाईं कुनै फोहोर कपडा देख्न सक्नुहुन्छ?		No traces of dirt visible	फोहोर देखिदैन						yes
		end group	obs_person
192	:	text	notes	**Please record any additional information here or in your notebook	कृपया कुनै पनि थप जानकारी भय आफ्नो नोटबुकमा रेकर्ड गर्नु होला।	192:**Please record any additional information here or in your notebook	192: कृपया कुनै पनि थप जानकारी भय आफ्नो नोटबुकमा रेकर्ड गर्नु होला।
193	:	geopoint	gps	**Take GPS point of household location	घरेलू स्थानको जीपीएस बिन्दु लिनु होला।	193:**Take GPS point of household location	193:घरेलू स्थानको जीपीएस बिन्दु लिनु होला।		Go outside of the house, turn on the GPS button on the tablet and do not forget to switch it off afterward!	घर बाहिर जानुहोस् ट्याब्लेटमा जीपीएस बटन खोल्नुहोस् र पछि स्विच अफ गर्न नबिर्सनुहोस्!
194	:	select_one treat_list	sample_treated	Has the water that was collected been treated in anyway?	सङ्कलन गरिएको खानेपानीको नमूना कहिल्यै शुद्धीकरण गरिएको छ ?	194:Has the water that was collected been treated in anyway?	194:सङ्कलन गरिएको खानेपानीको नमूना कहिल्यै शुद्धीकरण गरिएको छ ?	quick								yes
195	:	select_multiple treatoptsl_list	sample_system	Specify the treatment at the system level	प्रणाली स्तर मा खानेपानीको शुद्धीकरण भयको छ भने निर्दिष्ट गर्नु होला।	195:Specify the treatment at the system level	195:प्रणाली स्तर मा खानेपानीको शुद्धीकरण भयको छ भने निर्दिष्ट गर्नु होला।	quick			(not(selected(., 'dn') and ( selected(.,'chlor') or selected(.,'filter') or selected(.,'coag') or selected(.,'uv') or selected(.,'buff') or selected(.,'other') )) )			selected(${sample_treated},'syst_lev') or selected (${sample_treated},'sl_hh')		yes
196	:	text	sample_system_hh	Specify other system level treatment	अन्य प्रणाली स्तर उपचार निर्दिष्ट गर्नुहोस्।	196:Specify other system level treatment	196:अन्य प्रणाली स्तर उपचार निर्दिष्ट गर्नुहोस्।							selected(${sample_system},'other')		yes
197	:	select_multiple treatopthh_list	sample_hh	Specify the treatment at the household level	घरपरिवारको तहमा खानेपानीको शुद्धीकरण प्रणाली निर्दिष्ट गर्नु होला।	197:Specify the treatment at the household level	197:घरपरिवारको तहमा खानेपानीको शुद्धीकरण प्रणाली निर्दिष्ट गर्नु होला।	quick			(not(selected(., 'dn') and ( selected(.,'chlor') or selected(.,'screen') or selected(.,'coag') or selected(.,'uv') or selected(.,'boil') or selected(.,'cerfil') or selected(.,'silvfil') or selected(.,'other') )) )			selected(${sample_treated},'hh') or selected (${sample_treated},'sl_hh')		yes
198	:	text	sample_hh_oth	Specify other household treatment	अन्य खानेपानीको शुद्धीकरण प्रणाली निर्दिष्ट गर्नु होला।	198:Specify other household treatment	198:अन्य खानेपानीको शुद्धीकरण प्रणाली निर्दिष्ट गर्नु होला।							selected(${sample_hh},'other')		yes
		note	water_source	Thank you for answering these questions! This is the end of the interview.	तपाईंले अन्तर्वाता दिनु भएकोमा धेरै धेरै धन्यवाद र यहि नै हाम्रो अन्तर्वाता को अन्त्य हुन्छ यहाँलाई धन्यवाद। नजिकैको पानी संकलन गर्ने पानीको धारा वा मुहान सम्म लैजान को लागि कसै सँग अनुरोध गर्ने।	Thank you for answering these questions! This is the end of the interview.	तपाईंले अन्तर्वाता दिनु भएकोमा धेरै धेरै धन्यवाद र यहि नै हाम्रो अन्तर्वाता को अन्त्य हुन्छ यहाँलाई धन्यवाद। नजिकैको पानी संकलन गर्ने पानीको धारा वा मुहान सम्म लैजान को लागि कसै सँग अनुरोध गर्ने।	quick	Ask how far it is	कती टाढा छ सोध्नुहोस्
		end group

## Sheet: choices
list name	name	label::English	label::Nepali
yes_no_a	1	Yes	छ
yes_no_a	0	No	छैन
yes_no_b	1	Yes	हुन्छ
yes_no_b	0	No	हुँदैन
yes_no_c	1	Yes	गर्छु
yes_no_c	0	No	गर्दिन
yes_no_d	1	Yes	लाग्छ
yes_no_d	0	No	लाग्दैन
yes_no_e	1	Yes	परिवर्तन आयो
yes_no_e	0	No	परिवर्तन आयन
yes_no_f	1	Yes	थियो
yes_no_f	0	No	थियन
yes_no_g	1	Yes	दियो
yes_no_g	0	No	दियन
yes_no_h	1	Yes	दिन्छु
yes_no_h	0	No	दिदिन
proceed	proceed	Proceed	कार्य लाई निरन्तरता दिनुहोस्
interviewer_name	1	Rama Bhattarai	रमा भट्टराई
interviewer_name	2	Tapta Prashad Gautam	तप्त प्रशाद गौतम
interviewer_name	3	Geeta Thada	गीता ठाडा
interviewer_name	4	Sangita Buda	संगीता बुडा
interviewer_name	5	Srijana Saud	सिर्जना साउद
interviewer_name	6	Riju Dhakal	रिजु ढकाल
interviewer_name	7	Hikmat Ayer	हिक्मत अएर
district	1	Surkhet A	सुर्खेत ए
district	2	Surkhet B	सुर्खेत बि
district	3	Dailekh	दैलेख
district	4	Achham	अछाम
ward_number	8	8	आठ
ward_number	5	5	पाँच
ward_number	10	10	दस
area_list	1	area A	क्षेत्र ए
area_list	2	area B	क्षेत्र बि
area_list	3	area C	क्षेत्र सी
area_list	4	area D	क्षेत्र डी
gender_list	0	Male	पुरुष
gender_list	1	Female	महिला
compound_single	1	Single household	एकल परिवार
compound_single	2	Part of a compound	संयुक्त परिवार
read_list	0	Can neither read or write	पढ्न र लेख्न दुवै नसक्ने
read_list	1	Can read only	पढ्न मात्र सक्ने
read_list	2	Can both read or write	पढ्न र लेख्न दुवै सक्ने
education_list	0	None/ Don’t know	थाहा छैन
education_list	1	Informal education	अनौपचारिक शिक्षा
education_list	2	Primary	प्राथमिक विद्मालय
education_list	3	Secondary	माध्यमिक विद्मालय
education_list	4	College and higher	उच्च माध्यमिक ÷ क्याम्पस
employment_list	1	Agriculture	कृषि
employment_list	2	Government service	सरकारी जागिर
employment_list	3	Small business	ब्यवसाय
employment_list	4	Daily laborer	दैनिक ज्यालादारी
employment_list	5	Other independent work	अरु स्वाबलम्बी काम
employment_list	6	Employed	रोजगार
employment_list	7	Retired with pension	पेन्सन सहित अबकाश
employment_list	8	None	कुनै पनि होइन
employment_list2	1	Agriculture	कृषि
employment_list2	2	Government service	सरकारी जागिर
employment_list2	3	Small business	ब्यवसाय
employment_list2	4	Daily laborer	दैनिक ज्यालादारी
employment_list2	5	Other independent work	अरु स्वाबलम्बी काम
employment_list2	6	Employed	रोजगार
employment_list2	7	Retired with pension	पेन्सन सहित अबकाश
employment_list2	8	None	कुनै पनि होइन
employment_list2	9	Foreign employment	बैदेशिक रोजगारी
employment_list2	10	No spouse (=single or widow)	एकल महिला
source_list	1	Piped water in the house or yard	घरमा पाइप खानेपानी वा ब्यक्तिगत धारा
source_list	2	Piped water in the village	सार्वजनिक पाइप खानेपानी
source_list	3	Rainwater harvesting	वर्षातको पानी संकलन
source_list	4	Open source (dug well, pond, spring)	खुला मुहान -कुवा, पोखरी, इनार
source_list	5	Protected source (well, spring)	संरक्षित मुहान -इनार,कुवा
source_list	6	Unmanaged piped system	अब्यवस्थित पाइप
source_list	7	River, Stream or Canal	खोला, नाला वा कुलो
source_list	8	Lake	ताल
source_list	9	Bottled Water	बोटलको पानी
concern_list	1	Health and healthcare services Sanitation (toilets and drainage)	स्वास्थ्य तथा स्वास्थ्य जाँच सेवा सरसफाइ -ढल तथा चर्पी
concern_list	2	Transportation and roads	यातायात र सडक
concern_list	3	Security and crime	सुरक्षा र अपराध
concern_list	4	Electricity services	विद्मुतिय सेवा
concern_list	5	Jobs and unemployment	रोजगारी र बेरोजगार
concern_list	6	Education	शिक्षा
concern_list	7	Support for agriculture	कृषिको लागि सहयोग
concern_list	8	Water supply services	पानी आपूर्ति सेवा
concern_list	9	Don't know/ could not respond	थाहा छैन/भन्न नसक्ने
concern_list	other	Other major concern	अन्य मुख्य सरोकार
taste_list	5	Very good	धेरै राम्रो लगिरहेको छ
taste_list	4	Good	राम्रो लगिरहेको छ
taste_list	3	Medium	ठिकै लगिरहेको छ
taste_list	2	Bad	नराम्रो लगिरहेको छ
taste_list	1	Very bad	धेरै नराम्रो लगिरहेको छ
contamreason_list	1	Open unprotected source	खुला असुरक्षित मुहानहुनु
contamreason_list	2	Unmanaged system/fittings chamber pipe	अब्यवस्थित योजनाहुनु
contamreason_list	3	Open defecation	खुला दिसा गर्नु
contamreason_list	4	Settlement above source	मुहान माथिको बस्तीहुनु
contamreason_list	5	Deforestation	वन विनाशहुनु
contamreason_list	6	Don't know	थाहा छैन
contamreason_list	other	Other…	अन्य
safe_list	1	Very safe	एक्दम सुरक्षित लाग्छ
safe_list	2	Quite safe	सुरक्षित लाग्छ
safe_list	3	Neither safe nor risky	न सुरक्षित लाग्छ न त जोखिमपूर्ण लाग्छ
safe_list	4	A bit risky	अलिकति जोखिमपूर्ण लाग्छ
safe_list	5	Very risky	धेरै जोखिमपूर्ण लाग्छ
causes_list	1	Toilet waste	चर्पिको फोहोर
causes_list	2	Chemicals	रसायनिक पदार्थ
causes_list	3	Animal waste	जनावरको फोहोर
causes_list	4	Germs	किटाणु
causes_list	5	Don't know	थाहा छैन
causes_list	other	Other	अन्य
method_list	1	Boiling	उमाल्ने
method_list	2	Filtration with a cloth	कपडा बाट छान्ने
method_list	3	Flocculation and sedimentation	थेग्राउने
method_list	4	Chlorination	क्लोरिनेशन
method_list	5	Sodis	सोडिस
method_list	6	Use of Filter	फिल्टरको प्रयोग गरेर
method_list	other	Other (specify)	अन्य
method_list	not_know	Do not know any	थाहा छैन
yes_no_wt	1	Yes	गर्छु
yes_no_wt	0	No	गर्दिन
method_list2	1	Boiling	उमाल्ने
method_list2	2	Filtration with a cloth	कपडा बाट छान्ने
method_list2	3	Flocculation and sedimentation	थेग्राउने
method_list2	4	Chlorination	क्लोरिनेशन
method_list2	5	Sodis	सोडिस
method_list2	6	Use of Filter	फिल्टरको प्रयोग गरेर
method_list2	other	Other	अन्य
explain_list	5	Good explaination of at least 4 methods	४ विधिको राम्रो ब्याख्या भएको
explain_list	4	Good explaination of 3 methods	३ विधिको राम्रो ब्याख्या भएको
explain_list	3	Good explaination of 2 methods	२ विधिको राम्रो ब्याख्या भएको
explain_list	2	satisfactory explanation of 1 method	१ विधिको सन्तोषजनक ब्याख्या भएको
explain_list	1	Cannot explain well	राम्ररी ब्याख्या गर्न नसकेको
wtresponsible_list	1	Wife	श्रीमती
wtresponsible_list	2	Husband	श्रीमान
wtresponsible_list	3	Daughter	छोरी
wtresponsible_list	4	Son	छोरा
wtresponsible_list	other	Other	अन्य
often_list	5	Every day	प्रत्येक दिन
often_list	4	Sometimes	कहिलेकाही
often_list	3	Only during rainy season	वर्षातको मौसममा मात्र
often_list	2	Only for sick poeple	बिरामी मान्छेका लागि मात्र
often_list	1	Only for babies and children below 5 years	५ वर्ष मूनिका बाल बालिकाका लागि मात्र
often_list	0	Never	कहिले पनि गरेन
transportcontainers_list	1	Gagri	गाग्री, एल्यूमीनियम
transportcontainers_list	2	Jerrycan	जेरीकन प्लास्टिक
transportcontainers_list	3	Bucket with large opening	ठूलो मुख भयको प्लास्टिक बाल्टी
transportcontainers_list	4	Claypot	माटोको भाडा
transportcontainers_list	other	Other	अन्य
dwcontainers_list	1	Ceramic Water Filter	फिल्टर
dwcontainers_list	2	Small Container with tap	धारा सहितको सानो कन्टेनर
dwcontainers_list	3	Small Container without tap	धारा बिनाको सानो कन्टेनर
dwcontainers_list	4	Large Container with tap	धारा सहितको ठूलो कन्टेनर
dwcontainers_list	5	Large Container without tap	धारा बिनाको ठूलो कन्टेनर
dwcontainers_list	other	Other	अन्य
sscleanfrequency_list	4	Every day	हरेक दिन
sscleanfrequency_list	3	Every second day	हरेक दुई दिनमा
sscleanfrequency_list	2	At least once per week	हप्तामा एक चोटि
sscleanfrequency_list	1	Less often than once per week	हप्तामा एक चोटि भन्दा बढी
clean_safestorage_list	1	I use water or water and sand	म पानी मात्र वा बालुवा र पानीको प्रयोग गर्छु
clean_safestorage_list	2	I use Chlorine to disinfect it almost always	म सधैं जसो क्लोरिनको प्रयोगले भयको किटानु मार्ने गर्छु
clean_safestorage_list	3	I use Chlorine to disinfect it sometimes	म कहिलेकाहि क्लोरिनको प्रयोग गरेर भयको किटानु मार्ने गर्छु
clean_safestorage_list	4	I wash it almost always with soap or ash	म सधैंजसो खरानी र साबुनको प्रयोगले सफा गर्छु
clean_safestorage_list	5	I wash it sometimes with soap or ash	म कहिलेकाहि सावुन वा खरानिको प्रयोग गरेर सफा गर्छु
when_list	1	When they look dirty	जब हातहरु फोहोर भय
when_list	2	After going to toilet	चर्पी गएपछि
when_list	3	After cleaning baby’s bottom	बच्चाको दिसा सफा गरेपछि
when_list	4	Before eating	खाना खानुअघि
when_list	5	Before cooking	खाना पकाउनुअघि
when_list	6	There are no special occasions	त्यस्तो कुनै विशेष अवस्थाहरु छैनन
when_list	7	Never	म कहिलेपनि हातहरु सफा गर्दिन
toilet_list	0	They use the bushes	झाडीतिर जान्छन
toilet_list	1	A shared simple pit latrine	साझा खाल्डो चर्पीको प्रयोग गर्छन्
toilet_list	2	A shared water sealed toilet	साझा सुधारियको चर्पीको प्रयोग गर्छन्
toilet_list	3	Household's own simple pit latrine	घरमा नै साधारण कच्ची चर्पीको प्रयोग गर्छन्
toilet_list	4	Household's own water sealed toilet	घरमा नै सुधारियको चर्पीको प्रयोग गर्छन्
causes_diarrheal_list	1	Some pathogens	हानिकारक अन्य किटाणुहरु
causes_diarrheal_list	2	Faecal pathogens	दिसाका किटाणुहरु
causes_diarrheal_list	3	Dirty hands	फोहोर हातहरु
causes_diarrheal_list	4	Dirty food	फोहोर खाना
causes_diarrheal_list	5	Dirty water	दुषित पानी
causes_diarrheal_list	6	Explanation does not correspond with real cause	उत्तरदाताको कुनै पनि ब्याख्याले सही कारणसँग मेल खादैन
infochange_list	1	Yes	छन्
infochange_list	0	No	छैनन्
	1	I purchased a product for water treatment	मैले पानी शुद्धिकरण को लागि आवश्यक सामाग्री खरिद गरेको छु
changehav_list	2	I am now regularly treating water	मैले नियमित रुपमा पानी शुद्धिकरण गर्नथालेको छु
changehav_list	3	I am now sometimes treating water	मैले कहिलेकाहि पानी शुद्धिकरण गर्नथालेको छु
changehav_list	4	I installed a handwashing station	मैले हात धुने स्थानको निर्माण गरेको छु
changehav_list	5	I do wash my hands more often	मैले अक्सर हात धुन थालेको छु
changehav_list	6	I use soap to wash my hands	मैले हात धुनको लागि साबुनपानीको प्रयोग गर्नथालेको छु
changehav_list	7	I wash my hands at the critical times	मैले जोखिमपूर्ण समयमा हात धुन थालेको छु
changehav_list	8	I regularly disinfect the water storage container with chlorine	मैले नियमित रुपमा क्लोरिनको प्रयोगले पानी भन्दारणको भाडा सफा गर्नथालेको छु
changehav_list	9	I regularly wash the water storage container with soap	मैले नियमित रुपमा साबुनको प्रयोगले पानी भन्दारणको भाडा सफा गर्नथालेको छु
changehav_list	other	Other behaviour changed	अन्य ब्यवहार परिवर्तन भएको छ
hlc_method	0	None	कुनै पनि प्रकृया बाट सजिलो भयन
hlc_method	1	HLC	सरसफाइ साक्षरता कक्षा
hlc_method	2	Door to door visit	घरभेट
hlc_method	3	Both	दुबै प्रकृया बाट सजिलो भयो
foodsuff_list	0	Do not produce their own food	आफ्नो जग्गा नभएको
foodsuff_list	1	Up to 3 months	३ महिना सम्म
foodsuff_list	2	3 to 6 months	३ देखि ६ महिना सम्म
foodsuff_list	3	More than 6 months	६ महिना भन्दा बढी
foodsuff_list	4	Do not need to buy any food	बर्ष भरी खानेकुरा किन्नु पर्दैन
security_list	3	Very secure	धेरै सुरक्षित
security_list	1	Somewhat secure	केहि हदसम्म सुरक्षित
security_list	0	Not secure at all	सुरक्षित छैन
yndn_list	1	Yes	हो
yndn_list	0	No	होइन
ownitems_list	10	Electricity in the house	घरमा बिजुलीको सुविधा
ownitems_list	9	Radio	रेडियो
ownitems_list	8	TV	टेलिभिजन
ownitems_list	7	Solar panel	सोलार प्यानल
ownitems_list	6	Mobile phone	मोबाइल फोन
ownitems_list	5	Bicycle	साइकल
ownitems_list	4	Motorbike	मोटर साइकल
ownitems_list	3	Car	कार
ownitems_list	2	Fridge	फ्रिज
ownitems_list	1	Watch	घडी
ownitems_list	0	None of this	कुनै पनि होइन
fuel_list	1	Wood	काठ, दाउरा
fuel_list	2	Charcoal	कोइला
fuel_list	3	Kerosene	मट्टितेल
fuel_list	4	Gas	ग्याँस
fuel_list	5	Electricity	बिजुली
owner_house_list	1	Own house	आफ्नै घर हो
owner_house_list	0	Rent house	भाडाको घर हो
walls_list	0	Wood planks	काठको फल्याक
walls_list	1	Corrugated iron	फलामे छड
walls_list	2	Stone with mud	ढुङा र माटो
walls_list	3	Stone with cement	ढुंगा र सिमेन्ट
walls_list	4	Brick with cement	ईटा र सिमेन्ट
walls_list	5	Cement	सिमेन्ट
roof_list	0	Straw/Made from mud	पराल/माटो बाट बनेको
roof_list	1	Roof tiles/ Stone slates	टाइल/स्लेट्स
roof_list	2	CGI Sheet	जस्ता
roof_list	3	RCC	कंक्रिट
floor_list	0	Earth	माटो
floor_list	1	Cement	सिमेन्ट
floor_list	2	Floor tiles	भुँईको टाइल
treatment_available_list	6	Black kettle (for boiling)	कालो केट्ली जसमा पानी उमालिन्छ
treatment_available_list	5	Chlorine bottle available	क्लोरिनको बोटल उपलब्ध
treatment_available_list	4	Water filter available	पानीको फिल्टर उपलब्ध
treatment_available_list	3	SODIS bottle available	सोडिस बोटल उपलब्ध
treatment_available_list	2	PUR (flocc & sedimentation) available	थिग्रयाउने विधि उपलब्ध
treatment_available_list	1	Cloth for filtration available	पानी छान्ने कपडा उपलब्ध
treatment_available_list	0	No product for water treatment present	पानी शुद्धिकरण गर्नको लागि प्रयोग हुने कुनै पनि बिधी देखिएन
kind_toilet_list	0	No latrine	चर्पी छैन
kind_toilet_list	1	Pit latrine	कच्ची चर्पी
kind_toilet_list	2	Pour flush latrine	फ्लशको राम्रो व्यवस्था नभएको चर्पी
kind_toilet_list	3	Water-sealed latrine	प्यान सहितको पक्कि चर्पि
toilet_material_list	3	Sandals/slippers	चप्पल
toilet_material_list	2	Drum with water	पानी सहितको ड्रम
toilet_material_list	1	Brush	ब्रश
toilet_material_list	0	None of these	कुनै पनि छैन
kind_handwashing_list	0	None	केही व्यवस्था छैन
kind_handwashing_list	1	They pour out water from a bucket	बाल्टिबाट पानी खन्याएर हात धुने बेबस्था छ
kind_handwashing_list	2	A drum with a tap	धारा सहितको ड्रम छ
kind_handwashing_list	3	Tap with water supply	पानी आपूर्ति हुने धारा
stable	0	Together	एउटै घरमा छ
stable	1	Separate	छुट्टा छुट्टै छ
sex_list	1	female	महिला
sex_list	0	male	पुरुष
nr_children	1	1	एक
nr_children	2	2	दुई
treatmentplace	1	hospital	अस्पताल
treatmentplace	2	health center or health post	स्वास्थ्य केन्द्र वा स्वास्थ्य पोस्ट
treatmentplace	3	community health worker	सामुदायिक स्वास्थ्य कार्यकर्ता
treatmentplace	4	pharmacy	औषधी दोकान
treatmentplace	5	self-treatment, traditional medicine	आत्म-उपचार, परम्परागत चिकित्सा
treatmentplace	other	other	अन्य
no_treatment	1	I do not have good access to a health facility	मेरो स्वास्थ्य सुविधा राम्रो पहुँच छैन
no_treatment	2	I do not like services/personnel/structures at the health facility	मलाई उपलब्ध स्वास्थ्य सेवाहरू/सुविधा/ कर्मियों/ संरचनाहरु मनपरेको छैन
no_treatment	3	I do not have money to go to the health facility	म सँग स्वास्थ्य सुविधा जान पैसा छैन
no_treatment	4	I prefer self-treatment or traditional medicine	म आत्म-उपचार वा परम्परागत चिकित्सामा रुचि राख्दछु
no_treatment	5	It was not necessary to go to the health facility	स्वास्थ्य सुविधा जान आवश्यक थियन
no_treatment	6	I did not have permesssion to go to the health facility	मलाई स्वास्थ्य सुविधा जान अनुमती थियन
no_treatment	other	Other	अन्य
protect_parasites	1	Wash hands with soap	साबुनपानी ले हात धुने
protect_parasites	2	Cut finger nails	औंलाको नङ कात्ने
protect_parasites	3	Wear pants, trousers	प्यान्ट, सुरुवाल लगाउने
protect_parasites	4	Wash fruits and vegetables before consumption	खपत अघि फल र तरकारी धुने
protect_parasites	5	Wear shoes	जूता लगाउने
protect_parasites	6	Drink clean water	सफा पानी पिउने
protect_parasites	7	Take medication	दबाइ लिने
protect_parasites	other	Other	अन्य
foodfrequency_list	7	three times per day	प्रति दिन तीन पटक
foodfrequency_list	6	twice per day	प्रति दिन दुई पटक
foodfrequency_list	5	once per day	प्रति दिन एक पटक
foodfrequency_list	4	every second day	हरेक दोस्रो दिन
foodfrequency_list	3	two times per week	प्रति हप्ता दुई पटक
foodfrequency_list	2	once per week	प्रति हप्ता एक पटक
foodfrequency_list	1	less than once per week	प्रति हप्ता एक पटक भन्दा कम
foodfrequency_list	0	not at all	कहिल्यै नखाने
vegetables_list	1	Beans	सिमी
vegetables_list	2	Tomatoes	टमाटर
vegetables_list	3	Onions	प्याज
vegetables_list	4	Corn	मकै
vegetables_list	5	Green leafy vegetables	पत्तेदार हरीयो तरकारी
vegetables_list	6	Cabbage	गोभी
vegetables_list	7	Cauliflower	काउली
vegetables_list	8	Carrots	गाजर
vegetables_list	9	Pumpkin	फर्सी
vegetables_list	other	Other	अन्य
fruits_list	1	Apple	स्याऊ
fruits_list	2	Orange	सुन्तला
fruits_list	3	Mango	आप
fruits_list	4	Pineapple	भुईँकटर
fruits_list	5	Grapes	अङ्गुर
fruits_list	6	Guava	अम्बा
fruits_list	7	Banana	केरा
fruits_list	8	Pomegranate	दारिम
fruits_list	9	Lichi	लित्छि
fruits_list	other	Other	अन्य
frequency_veg_fruit	5	several times per day	प्रति दिन धेरै पटक
frequency_veg_fruit	4	once per day	प्रति दिन एक पटक
frequency_veg_fruit	3	every second day	हरेक दोस्रो दिन
frequency_veg_fruit	2	two times per week	प्रति हप्ता दुई पटक
frequency_veg_fruit	1	once per week	प्रति हप्ता एक पटक
frequency_veg_fruit	0	less than once per week	प्रति हप्ता एक पटक भन्दा कम
veg_whynot	1	child does not like vegetables	बच्चालाई तरकारीमा रुचि छैन
veg_whynot	2	child is too young to eat vegetables	बच्चा तरकारी खान सानो छ
veg_whynot	3	vegetables are not good for children	तरकारी बच्चाहरु को लागि राम्रो छैन
veg_whynot	4	vegetables are not available	तरकारी उपलब्ध छैन
veg_whynot	5	vegetables are too expensive	तरकारी महंगा छन्
veg_whynot	other	other	अन्य
fruit_whynot	1	child does not like fruits	बच्चालाई फलमा रुचि छैन
fruit_whynot	2	child is too young to eat fruits	बच्चा फल खान सानो छ
fruit_whynot	3	fruits are not good for children	फल बच्चाहरु को लागि राम्रो छैन
fruit_whynot	4	fruits are not available	फल उपलब्ध छैन
fruit_whynot	5	fruits are too expensive	फल महंगा छन्
fruit_whynot	6	children look themselves for fruits	बच्चाहरु आँफै फल खोज गर्छन्
fruit_whynot	other	other	अन्य
ethnicitylist	3	Dalit	दलित
ethnicitylist	2	Janajati	जनजाति
ethnicitylist	1	Bramihin, Chhetr, Thakuri	ब्राह्मण, छेत्री, थकुरी
ethnicitylist	other	Other	अन्य
wusc_mtg_list	6	Monthly	मासिक
wusc_mtg_list	5	Bi-monthly	द्वि-मासिक
wusc_mtg_list	4	Once every 3 months	हरेक 3 महिनामा एक पटक
wusc_mtg_list	3	Once every 6 months	हरेक 6 मासिकमा एक पटक
wusc_mtg_list	2	Once per year	प्रति वर्ष एक पटक
wusc_mtg_list	1	As needed	आवश्यक रूपमा
wusc_mtg_list	0	Never	कहिल्यै
wusc_mtg_list	no_answer	Don’t know/ no answer	थाहा भयन / कुनै जवाफ आयन
functionlist	2	Yes, functioning well	राम्रो चलिरहेको छ
functionlist	1	Yes, functioning but not well	छ तर राम्रो छैन
functionlist	0	No, not functioning	चलिरहेको छैन
fix_1weeklist	2	Very confident	धेरै विश्वास छ
fix_1weeklist	1	Somewhat confident	केही हदसम्म ढुक्क छु
fix_1weeklist	0	Not confident at all	त्यती ढुक्क छैन
yes_no_maybe	1	Yes	सक्छु
yes_no_maybe	0	Maybe	शायद सक्छु होला
yes_no_maybe	-1	No	सक्दिन
vulnerability_gen_list	-2	Very low	ज्यादै कम सम्भावना लाग्छ
vulnerability_gen_list	-1	Rather low	अलीअली कम सम्भावना लाग्छ
vulnerability_gen_list	0	Average	औसत
vulnerability_gen_list	1	Rather high	अली उच्च सम्भावना लाग्छ
vulnerability_gen_list	2	Very high	अती उच्च सम्भावना लाग्छ
severity_list	1	Not at all severe	गम्भीर प्रभाब हुने छैन
severity_list	2	Hardly severe	त्यती गम्भीर प्रभाब हुने छैन
severity_list	3	Rather severe	अली गंभीर प्रभाब हुने छ
severity_list	4	Severe	मध्यम प्रभाब हुने छ
severity_list	5	Very severe	एक्दम गम्भीर प्रभाब हुने छ
feeling_gen_list	-2	I dislike it very much	मलाई एक्दम नै मन पर्दैन
feeling_gen_list	-1	I rather dislike it	मलाई मन पर्दैन
feeling_gen_list	0	Average	ठिकै लाग्छ
feeling_gen_list	1	I rather like it	मलाई मन पर्छ
feeling_gen_list	2	I like it very much	मलाइ एक्दम नै मन पर्छ
benefit_list	1	Never worthwile	एक्दम महत्त्वपूर्ण लाग्छ
benefit_list	2	Rarely worthwile	अलिकती महत्त्वपूर्ण लाग्छ
benefit_list	3	Sometimes worthwile	कहिलेकाहीं महत्त्वपूर्ण लाग्छ
benefit_list	4	Mostly worthwile	प्राय महत्त्वपूर्ण लाग्छ
benefit_list	5	Always worthwile	सधैं महत्त्वपूर्ण लाग्छ
norm1_gen_list	-2	They would disapprove very much	एक्दम नै अस्वीकार गर्नुहुनेछ
norm1_gen_list	-1	They would rather disapprove	अस्वीकार गर्नुहुनेछ
norm1_gen_list	0	Neither approve nor disapprove	न त स्विकार, न त अस्विकार गर्नुहुनेछ
norm1_gen_list	1	They would rather approve	स्विकार गर्नुहुनेछ
norm1_gen_list	2	They would approve very much	एक्दम नै स्वीकार गर्नुहुनेछ
norm2_list	1	(Almost) nobody (0%)	कसैले गर्नुहुन्न (0%)
norm2_list	2	Some of them (25%)	केहीले गर्नुहुन्छ (25%)
norm2_list	3	Half of them (50%)	आधाले गर्नुहुन्छ (50%)
norm2_list	4	Most of them (75%)	प्राय जसो ले गर्नुहुन्छ (75%)
norm2_list	5	(Almost) all (100%)	सबैले गर्नुहुन्छ (100%)
self_efficacy_list	0	Not at all sure	थाहा छैन
self_efficacy_list	1	Hardly sure	एक्दम नै बिशोस्त छैन
self_efficacy_list	2	Rather sure	अलीअली बिशोस्त छु
self_efficacy_list	3	Mostly sure	प्राय बिशोस्त छु
self_efficacy_list	4	Very sure	एक्दम नै बिशोस्त छु
planning_list	0	No detailed plan at all	कुनै पनि विस्तृत योजना नै छैन
planning_list	1	No detailed plan	विस्तृत योजना छैन
planning_list	2	Quite detailed plan	थोरै विस्तृत योजना छ
planning_list	3	Detailed plan	अली विस्तृत योजना छ
planning_list	4	Very detailed plan	एक्दम नै विस्तृत योजना
forgetting_list	0	(Almost) never forget	कहिल्यै बिर्सिदिन
forgetting_list	1	Sometimes forget	कहिलेकाहीं बिर्सिन्छु
forgetting_list	2	About half of the times forget	लगभग अाधा पटक बिर्सेंे
forgetting_list	3	Almost always forget	लगभग सधैं बिर्सिन्छु
forgetting_list	4	Never treats drinking water (always forget)	कहिल्यै पिउने पानीको शुद्धीकरण नगरेको
commitment_list	0	Not at all imporant	महत्त्वपूर्ण नै लाग्दैन
commitment_list	1	Little important	अलिअलि महत्त्वपूर्ण लाग्छ
commitment_list	2	Rather important	ठिकै महत्त्वपूर्ण लाग्छ
commitment_list	3	Important	महत्वपूर्ण लाग्छ
commitment_list	4	Very important	एक्दम नै महत्त्वपूर्ण लाग्छ
intention_list	0	Not at all	इछ्या नै लाग्दैन
intention_list	1	Little	अलिअलि इछ्या लाग्छ
intention_list	2	Rather	ठिकै इछ्या लाग्छ
intention_list	3	Strongly	एक्दम इछ्या लाग्छ
intention_list	4	Very strongly	एक्दम नै इछ्या लाग्छ
habit_list	1	Not at all true	एक्दम नै ठीक कथन हैन
habit_list	2	Hardly true	ठीक कथन हैन
habit_list	3	Rather true	अलि ठीक कथन हैन
habit_list	4	Mostly true	प्राय ठीक कथन हो
habit_list	5	Very true	एक्दम नै ठीक कथन हो
treat_list	3	Yes, at both system and household level	हो, दुवै प्रणाली र परिवार स्तरमा
treat_list	2	Yes, at system level only	हो, प्रणाली तहमा मात्र
treat_list	1	Yes, at household level only	हो, केवल परिवारको स्तरमा
treat_list	0	No treatment	कुनै उपचार छैन
treatopthh_list	1	Chlorine	क्लोरीन
treatopthh_list	2	Screening/filtration with Cloth	स्क्रिन/ कपडाको साथ निस्पंदन
treatopthh_list	3	Ceramic filter	सिरेमिक फिल्टर
treatopthh_list	4	Silver coated filter	चांदी लेपित फिल्टर
treatopthh_list	5	Coagulation/settlement	निपटान
treatopthh_list	6	UV/SODIS	यूभि/ सोडिस
treatopthh_list	7	Boiling	उमाल्नु
treatopthh_list	other	Other (specify)	अन्य (निर्दिष्ट गर्नुहोस्)
treatoptsl_list	1	Chlorine	क्लोरीन
treatoptsl_list	2	Filter	निस्पंदन
treatoptsl_list	3	Coagulation/settlement	निपटान
treatoptsl_list	4	UV	यूभि
treatoptsl_list	5	Source protection / buffer zone	स्रोत सुरक्षा / बफर क्षेत्र
treatoptsl_list	other	Other (specify)	अन्य (निर्दिष्ट गर्नुहोस्)
treatoptsl_list	dn	Don't know/ no answer	थाहा छैन / कुनै जवाफ छैन
frequency_list	0	never	कहिल्यै
frequency_list	1	seldom	विरलै
frequency_list	3	sometimes	कहिलेकाहीं
frequency_list	4	often	प्राय जसो
frequency_list	5	always	सधै
covid_list	1	construct handwashing station	हात धुने स्टेशन निर्माण गर्ने
covid_list	2	wash hands more often	थुप्रै पटक हात धुने
covid_list	3	disinfect hands regularly	नियमित रूपमा हातहरू कीटाणुरहित गर्ने
covid_list	4	wear mask in public	सार्वजनिक स्थलहरुमा मास्क लगाउने
covid_list	5	regularly disinfect drinking water	नियमित रूपमा पिउने पानी कीटाणुरहित गर्ने
covid_list	6	social distancing	सामाजिक दुरी
animalfaeces_list	1	very little animal faeces (1-3 piles)	एकदम थोरै पशुका मलहरु (१-३ पाइल्स)
animalfaeces_list	2	some animal faeces (4-7 piles)	केहि पशुका मलहरु (४-७ पाइल्स)
animalfaeces_list	3	a lot of animal faeces (more than 7 piles)	एकदम धेरै पशुका मलहरु (७ पाइल्स भन्दा धेरै)
symptoms_list	1	Cough	खोकी
symptoms_list	2	Fever	ज्वरो
symptoms_list	3	Difficulty of breathing	सास फेर्न गाह्रो हुने
symptoms_list	4	Tiredness	थकान
symptoms_list	5	Pain in the joints	जोर्नीहरूमा दुखाइ
symptoms_list	6	Pain in the throat	घाँटीमा दुखाइ
symptoms_list	7	Diarrhoea	पखाला
symptoms_list	8	Conjuntivities	आखा चिलायर रातो हुनु
symptoms_list	9	Head pain	टाउको दुखाई
symptoms_list	10	Loss of taste	मुखबाट स्वाद हराउनु
symptoms_list	11	Loss of smell	गन्ध हराउनु
covid_routes	1	By breathing air from infected persons (aerosols)	संक्रमित व्यक्तिहरुबाट निस्केको सास फेर्दा (एरोसोल)
covid_routes	2	If viruses come in contact with mucus membranes (nose, mouth, eyes) – after touching contaminated surfaces	दूषित सतहहरू छोए पछि यदि भाइरस (नाक, मुख, आँखा)को मिउकस मेम्ब्रनको सम्पर्कमा आए भने
covid_routes	3	By drinking contaminated water	दूषित पानी पिएर
covid_routes	4	Other route mentioned	अन्य मार्ग उल्लेख गर्नुहोस्।
prevent_list	1	Wear masks	मास्क लगाउने
prevent_list	2	Keep social distance	सामाजिक दूरी राख्ने
prevent_list	3	Regularly wash hands	नियमित रूपमा हात धुने
prevent_list	4	Disinfect contaminated surfaces (or hands)	दूषित सतहहरू (वा हातहरू) कीटाणुरहित गर्ने
prevent_list	5	None	कुनै पनि होईन
prevent_list	6	Other protection mentioned	अन्य सुरक्षा उल्लेख गर्नुभयो
applied_list	1	Wear masks	मास्क लगाउने
applied_list	2	Keep social distance	सामाजिक दूरी राख्ने
applied_list	3	Regularly wash hands	नियमित रूपमा हात धुने
applied_list	4	Disinfect contaminated surfaces (or hands)	दूषित सतहहरू (वा हातहरू) कीटाणुरहित गर्ने
applied_list	5	None	कुनै पनि होईन
applied_list	6	Other protection mentioned	अन्य सुरक्षा उल्लेख गर्नुभयो
treatment_list	1	Stay at home and treat with herbal medicine	घरमा बसेर आयुर्वेदिक औषधिको प्रयोग गरी उपचार गर्ने
treatment_list	2	Stay at home and treat with medication from pharmacy	घरमा बसेर औषधि दोकान बाट औषधि ल्याएर उपचार गर्ने
treatment_list	3	Go to the health center for test	स्वास्थ्य केन्द्रमा परीक्षणको लागि जाने
treatment_list	4	Go to the hospital	अस्पताल जाने
measures_list	1	Stayed in quarantine	Quarantine मा बस्यो
measures_list	2	Other measure mentioned	अन्य उपाय उल्लेख गर्नुभयो
informationsource_list	1	TV	टिभी
informationsource_list	2	Radio	रेडियो
informationsource_list	3	Newspaper	समाचार पत्र
informationsource_list	4	Internet	इन्टरनेट
informationsource_list	5	Public posters	सार्वजनिक पोस्टरहरू
informationsource_list	6	Family member	परिवारका सदस्यहरू
informationsource_list	7	Community member	समुदायका सदस्यहरू
informationsource_list	8	Health staff	स्वास्थ्य कर्मचारी
informationsource_list	9	Other	अन्य
socialdistance_list	1	To a great extent	धेरै हदसम्म
socialdistance_list	2	To a moderate extent	मध्यम हदसम्म
socialdistance_list	3	To some extent	केहि हद सम्म
socialdistance_list	4	To a small extent	थोरै हदसम्म
socialdistance_list	5	Not at all	केहि पनि छैन
concern1_list	6	Contracting COVID-19	कोविड १९ लाग्नु
concern1_list	7	Friends or family contracting COVID-19	साथी वा परिवारलाई कोविड १९ लाग्नु
concern1_list	8	Loss of job	जागिर गुमाउनु
concern1_list	9	Loss of income	आए घट्नु
concern1_list	10	Being unable to access healthcare services	स्वास्थ्य सेवाहरू पहुँच गर्न असमर्थ हुनु
concern1_list	11	Being unable to access social services	सामाजिक सेवाहरू पहुँच गर्न असमर्थ हुनु
concern1_list	12	Long-term economic decline	दीर्घकालीन आर्थिक गिरावट
concern1_list	13	Lack of social interaction	सामाजिक अन्तर्क्रियाको अभाव
concern1_list	14	Increase in cost/availability of goods	लागत मा वृद्धि/सामानको उपलब्धता
concern1_list	15	Mental health or wellbeing	मानसिक स्वास्थ्य
concern1_list	16	Lack of safety while staying home	घरमा रहँदा सुरक्षाको अभाव
concern1_list	17	Increased instances of violence;	हिंसा को घटनाहरु बढेको
concern1_list	18	No concerns	कुनै चिन्ता छैन
concern1_list	19	Other	अन्य
